# Supplementary material for: Proteomic analysis of urinary extracellular vesicles from high Gleason score prostate cancer
Source: Sci Rep. 2017 Feb 17;7:42961. doi: 10.1038/srep42961 (PMC5314323; doi:10.1038/srep42961)
Supplement: Supplemental Table [file srep42961-s1.xls]

## Sheet: Sheet1
Supplemental Table. iTRAQ results of 3528 proteins.
Accession	Description	Numbers of Peptides used for the quantitation	GS6/Neg		GS8-9/Neg		Prostate cancer/Neg
			Ratio	p-value	Ratio	p-value	Ratio	p-value
P54922	[Protein ADP-ribosylarginine] hydrolase OS=Homo sapiens GN=ADPRH PE=1 SV=1 - [ADPRH_HUMAN]	3	1.6636	0.64955	1.05758	0.952305	1.36059	0.743488
Q9BV57	1,2-dihydroxy-3-keto-5-methylthiopentene dioxygenase OS=Homo sapiens GN=ADI1 PE=1 SV=1 - [MTND_HUMAN]	8	0.898844	0.535039	1.11597	0.401705	1.00741	0.95773
Q04446	1,4-alpha-glucan-branching enzyme OS=Homo sapiens GN=GBE1 PE=1 SV=3 - [GLGB_HUMAN]	23	1.47516	0.368882	1.2581	0.255873	1.36663	0.344692
Q9NRX4	14 kDa phosphohistidine phosphatase OS=Homo sapiens GN=PHPT1 PE=1 SV=1 - [PHP14_HUMAN]	5	1.08783	0.567088	1.3889	0.314715	1.23836	0.39377
P31946	14-3-3 protein beta/alpha OS=Homo sapiens GN=YWHAB PE=1 SV=3 - [1433B_HUMAN]	6	1.86016	0.203539	1.39044	0.0950554	1.6253	0.19709
P62258	14-3-3 protein epsilon OS=Homo sapiens GN=YWHAE PE=1 SV=1 - [1433E_HUMAN]	19	1.45245	0.178897	1.31885	0.050604	1.38565	0.115406
Q04917	14-3-3 protein eta OS=Homo sapiens GN=YWHAH PE=1 SV=4 - [1433F_HUMAN]	10	1.75927	0.138816	1.62683	0.0486981	1.69305	0.0833369
P61981	14-3-3 protein gamma OS=Homo sapiens GN=YWHAG PE=1 SV=2 - [1433G_HUMAN]	10	1.47221	0.158983	1.586	0.0405284	1.52911	0.0639933
P31947	14-3-3 protein sigma OS=Homo sapiens GN=SFN PE=1 SV=1 - [1433S_HUMAN]	16	1.22564	0.134926	1.2752	0.0933474	1.25042	0.066174
P27348	14-3-3 protein theta OS=Homo sapiens GN=YWHAQ PE=1 SV=1 - [1433T_HUMAN]	14	1.23156	0.252592	1.21288	0.0473718	1.22222	0.130364
P63104	14-3-3 protein zeta/delta OS=Homo sapiens GN=YWHAZ PE=1 SV=1 - [1433Z_HUMAN]	14	1.53927	0.147273	1.26175	0.0832567	1.40051	0.136421
P15428	15-hydroxyprostaglandin dehydrogenase [NAD(+)] OS=Homo sapiens GN=HPGD PE=1 SV=1 - [PGDH_HUMAN]	11	2.93766	0.272371	1.70653	0.326911	2.32209	0.30053
Q9C0C2	182 kDa tankyrase-1-binding protein OS=Homo sapiens GN=TNKS1BP1 PE=1 SV=4 - [TB182_HUMAN]	21	1.6181	0.307561	1.53558	0.247042	1.57684	0.239629
Q9Y2I7	1-phosphatidylinositol 3-phosphate 5-kinase OS=Homo sapiens GN=PIKFYVE PE=1 SV=3 - [FYV1_HUMAN]	5	1.29461	0.783722	1.23427	0.821131	1.26444	0.771021
Q9NQ66	1-phosphatidylinositol 4,5-bisphosphate phosphodiesterase beta-1 OS=Homo sapiens GN=PLCB1 PE=1 SV=1 - [PLCB1_HUMAN]	13	2.07594	0.224755	1.39763	0.212514	1.73679	0.252999
Q01970	1-phosphatidylinositol 4,5-bisphosphate phosphodiesterase beta-3 OS=Homo sapiens GN=PLCB3 PE=1 SV=2 - [PLCB3_HUMAN]	21	1.72993	0.150517	1.51422	0.110545	1.62207	0.116993
Q15147	1-phosphatidylinositol 4,5-bisphosphate phosphodiesterase beta-4 OS=Homo sapiens GN=PLCB4 PE=1 SV=3 - [PLCB4_HUMAN]	14	1.90019	0.202219	1.20473	0.564915	1.55246	0.293395
P51178	1-phosphatidylinositol 4,5-bisphosphate phosphodiesterase delta-1 OS=Homo sapiens GN=PLCD1 PE=1 SV=2 - [PLCD1_HUMAN]	22	3.79542	0.190456	2.47052	0.16315	3.13297	0.185829
P19174	1-phosphatidylinositol 4,5-bisphosphate phosphodiesterase gamma-1 OS=Homo sapiens GN=PLCG1 PE=1 SV=1 - [PLCG1_HUMAN]	7	1.14666	0.84301	1.10331	0.887028	1.12498	0.837399
P16885	1-phosphatidylinositol 4,5-bisphosphate phosphodiesterase gamma-2 OS=Homo sapiens GN=PLCG2 PE=1 SV=4 - [PLCG2_HUMAN]	20	5.65916	0.0775557	3.08601	0.160065	4.37258	0.102831
P09543	2',3'-cyclic-nucleotide 3'-phosphodiesterase OS=Homo sapiens GN=CNP PE=1 SV=2 - [CN37_HUMAN]	35	1.60737	0.154436	1.2857	0.0981234	1.44654	0.152693
Q6L8Q7	2',5'-phosphodiesterase 12 OS=Homo sapiens GN=PDE12 PE=1 SV=2 - [PDE12_HUMAN]	10	1.2882	0.491257	1.10849	0.735771	1.19835	0.543912
Q05823	2-5A-dependent ribonuclease OS=Homo sapiens GN=RNASEL PE=1 SV=2 - [RN5A_HUMAN]	6	1.23422	0.823557	1.22712	0.829082	1.23067	0.798027
P00973	2'-5'-oligoadenylate synthase 1 OS=Homo sapiens GN=OAS1 PE=1 SV=4 - [OAS1_HUMAN]	2	3.32188	0.518459	0.841932	0.906151	2.08191	0.671257
P29728	2'-5'-oligoadenylate synthase 2 OS=Homo sapiens GN=OAS2 PE=1 SV=3 - [OAS2_HUMAN]	18	1.10966	0.641344	1.37501	0.285875	1.24234	0.370912
P62333	26S protease regulatory subunit 10B OS=Homo sapiens GN=PSMC6 PE=1 SV=1 - [PRS10_HUMAN]	20	1.23296	0.349198	1.18786	0.160104	1.21041	0.247714
P62191	26S protease regulatory subunit 4 OS=Homo sapiens GN=PSMC1 PE=1 SV=1 - [PRS4_HUMAN]	16	1.12234	0.523887	1.06753	0.55814	1.09493	0.501589
P17980	26S protease regulatory subunit 6A OS=Homo sapiens GN=PSMC3 PE=1 SV=3 - [PRS6A_HUMAN]	13	1.2532	0.3598	1.13088	0.315713	1.19204	0.334914
P43686	26S protease regulatory subunit 6B OS=Homo sapiens GN=PSMC4 PE=1 SV=2 - [PRS6B_HUMAN]	16	1.2289	0.432768	1.29529	0.243906	1.2621	0.302696
P35998	26S protease regulatory subunit 7 OS=Homo sapiens GN=PSMC2 PE=1 SV=3 - [PRS7_HUMAN]	26	1.24057	0.284036	1.22082	0.167884	1.23069	0.18247
P62195	26S protease regulatory subunit 8 OS=Homo sapiens GN=PSMC5 PE=1 SV=1 - [PRS8_HUMAN]	13	1.07058	0.684574	1.11581	0.375842	1.09319	0.489369
Q99460	26S proteasome non-ATPase regulatory subunit 1 OS=Homo sapiens GN=PSMD1 PE=1 SV=2 - [PSMD1_HUMAN]	25	1.14485	0.508844	1.12845	0.383158	1.13665	0.414631
O75832	26S proteasome non-ATPase regulatory subunit 10 OS=Homo sapiens GN=PSMD10 PE=1 SV=1 - [PSD10_HUMAN]	6	1.22236	0.231939	1.03495	0.792286	1.12865	0.398587
O00231	26S proteasome non-ATPase regulatory subunit 11 OS=Homo sapiens GN=PSMD11 PE=1 SV=3 - [PSD11_HUMAN]	22	1.14755	0.486717	1.13718	0.210444	1.14236	0.344847
O00232	26S proteasome non-ATPase regulatory subunit 12 OS=Homo sapiens GN=PSMD12 PE=1 SV=3 - [PSD12_HUMAN]	17	1.01144	0.964518	1.00095	0.99542	1.0062	0.97341
Q9UNM6	26S proteasome non-ATPase regulatory subunit 13 OS=Homo sapiens GN=PSMD13 PE=1 SV=2 - [PSD13_HUMAN]	19	1.08328	0.669432	1.05209	0.66495	1.06768	0.635971
O00487	26S proteasome non-ATPase regulatory subunit 14 OS=Homo sapiens GN=PSMD14 PE=1 SV=1 - [PSDE_HUMAN]	5	1.19117	0.283303	1.16751	0.152026	1.17934	0.161257
Q13200	26S proteasome non-ATPase regulatory subunit 2 OS=Homo sapiens GN=PSMD2 PE=1 SV=3 - [PSMD2_HUMAN]	26	1.24313	0.37401	1.16702	0.201964	1.20508	0.288321
O43242	26S proteasome non-ATPase regulatory subunit 3 OS=Homo sapiens GN=PSMD3 PE=1 SV=2 - [PSMD3_HUMAN]	25	1.12878	0.492639	1.12036	0.260908	1.12457	0.351814
P55036	26S proteasome non-ATPase regulatory subunit 4 OS=Homo sapiens GN=PSMD4 PE=1 SV=1 - [PSMD4_HUMAN]	5	1.33014	0.570528	1.31432	0.59612	1.32223	0.530447
Q16401	26S proteasome non-ATPase regulatory subunit 5 OS=Homo sapiens GN=PSMD5 PE=1 SV=3 - [PSMD5_HUMAN]	21	1.13761	0.393307	1.08487	0.356669	1.11124	0.347536
Q15008	26S proteasome non-ATPase regulatory subunit 6 OS=Homo sapiens GN=PSMD6 PE=1 SV=1 - [PSMD6_HUMAN]	17	1.1665	0.49143	1.18351	0.181287	1.17501	0.314246
P51665	26S proteasome non-ATPase regulatory subunit 7 OS=Homo sapiens GN=PSMD7 PE=1 SV=2 - [PSMD7_HUMAN]	9	1.17988	0.616201	1.17253	0.614776	1.17621	0.555233
P48556	26S proteasome non-ATPase regulatory subunit 8 OS=Homo sapiens GN=PSMD8 PE=1 SV=2 - [PSMD8_HUMAN]	8	1.0692	0.713469	1.29134	0.145108	1.18027	0.31553
O00233	26S proteasome non-ATPase regulatory subunit 9 OS=Homo sapiens GN=PSMD9 PE=1 SV=3 - [PSMD9_HUMAN]	5	1.4984	0.141405	1.30098	0.0670745	1.39969	0.107792
Q13442	28 kDa heat- and acid-stable phosphoprotein OS=Homo sapiens GN=PDAP1 PE=1 SV=1 - [HAP28_HUMAN]	6	1.04203	0.934886	1.01505	0.978013	1.02854	0.948353
Q96SZ5	2-aminoethanethiol dioxygenase OS=Homo sapiens GN=ADO PE=1 SV=2 - [AEDO_HUMAN]	4	1.15991	0.82414	1.73218	0.506964	1.44605	0.596275
O43598	2'-deoxynucleoside 5'-phosphate N-hydrolase 1 OS=Homo sapiens GN=DNPH1 PE=1 SV=1 - [DNPH1_HUMAN]	7	1.42098	0.0482062	1.5941	0.0514172	1.50754	0.0339968
Q6N063	2-oxoglutarate and iron-dependent oxygenase domain-containing protein 2 OS=Homo sapiens GN=OGFOD2 PE=2 SV=2 - [OGFD2_HUMAN]	4	1.45014	0.340349	1.45325	0.353106	1.4517	0.29166
O95861	3'(2'),5'-bisphosphate nucleotidase 1 OS=Homo sapiens GN=BPNT1 PE=1 SV=1 - [BPNT1_HUMAN]	11	1.28495	0.32658	1.28713	0.146141	1.28604	0.199218
P46952	3-hydroxyanthranilate 3,4-dioxygenase OS=Homo sapiens GN=HAAO PE=1 SV=2 - [3HAO_HUMAN]	3	1.77628	0.375906	1.12707	0.820803	1.45167	0.504051
Q9BUT1	3-hydroxybutyrate dehydrogenase type 2 OS=Homo sapiens GN=BDH2 PE=1 SV=2 - [BDH2_HUMAN]	5	2.56513	0.200144	1.37542	0.283533	1.97028	0.271206
Q6NVY1	3-hydroxyisobutyryl-CoA hydrolase, mitochondrial OS=Homo sapiens GN=HIBCH PE=1 SV=2 - [HIBCH_HUMAN]	5	1.64034	0.616705	1.12947	0.898285	1.38491	0.703088
P09110	3-ketoacyl-CoA thiolase, peroxisomal OS=Homo sapiens GN=ACAA1 PE=1 SV=2 - [THIK_HUMAN]	4	3.08528	0.44072	1.52825	0.67042	2.30677	0.5104
P25325	3-mercaptopyruvate sulfurtransferase OS=Homo sapiens GN=MPST PE=1 SV=3 - [THTM_HUMAN]	15	1.51387	0.283161	1.38343	0.0343975	1.44865	0.180814
O15530	3-phosphoinositide-dependent protein kinase 1 OS=Homo sapiens GN=PDPK1 PE=1 SV=1 - [PDPK1_HUMAN]	11	1.13942	0.497512	1.15845	0.323098	1.14893	0.356406
P46783	40S ribosomal protein S10 OS=Homo sapiens GN=RPS10 PE=1 SV=1 - [RS10_HUMAN]	7	1.13587	0.620627	1.10412	0.625777	1.11999	0.553356
P62280	40S ribosomal protein S11 OS=Homo sapiens GN=RPS11 PE=1 SV=3 - [RS11_HUMAN]	10	1.16782	0.482827	1.33748	0.0873628	1.25265	0.19741
P25398	40S ribosomal protein S12 OS=Homo sapiens GN=RPS12 PE=1 SV=3 - [RS12_HUMAN]	7	1.14304	0.443555	1.28293	0.161916	1.21298	0.194082
P62277	40S ribosomal protein S13 OS=Homo sapiens GN=RPS13 PE=1 SV=2 - [RS13_HUMAN]	8	1.34771	0.251576	1.17524	0.319493	1.26147	0.229005
P62263	40S ribosomal protein S14 OS=Homo sapiens GN=RPS14 PE=1 SV=3 - [RS14_HUMAN]	6	1.10979	0.783352	1.4102	0.367231	1.25999	0.49303
P62244	40S ribosomal protein S15a OS=Homo sapiens GN=RPS15A PE=1 SV=2 - [RS15A_HUMAN]	9	0.973156	0.91826	1.16122	0.479041	1.06719	0.747914
P62249	40S ribosomal protein S16 OS=Homo sapiens GN=RPS16 PE=1 SV=2 - [RS16_HUMAN]	9	1.02472	0.897856	1.11274	0.44644	1.06873	0.62487
P0CW22	40S ribosomal protein S17-like OS=Homo sapiens GN=RPS17L PE=1 SV=1 - [RS17L_HUMAN]	4	1.46607	0.454902	1.39022	0.508121	1.42814	0.422382
P62269	40S ribosomal protein S18 OS=Homo sapiens GN=RPS18 PE=1 SV=3 - [RS18_HUMAN]	10	1.17156	0.493008	1.40819	0.225724	1.28988	0.287518
P39019	40S ribosomal protein S19 OS=Homo sapiens GN=RPS19 PE=1 SV=2 - [RS19_HUMAN]	11	0.893522	0.591675	1.19989	0.446297	1.04671	0.828866
P15880	40S ribosomal protein S2 OS=Homo sapiens GN=RPS2 PE=1 SV=2 - [RS2_HUMAN]	16	1.07581	0.678376	1.08358	0.545638	1.07969	0.553558
P60866	40S ribosomal protein S20 OS=Homo sapiens GN=RPS20 PE=1 SV=1 - [RS20_HUMAN]	5	1.33561	0.208798	1.30588	0.0219457	1.32075	0.0897206
P63220	40S ribosomal protein S21 OS=Homo sapiens GN=RPS21 PE=1 SV=1 - [RS21_HUMAN]	2	1.30471	0.701505	1.67802	0.48461	1.49137	0.526332
P62266	40S ribosomal protein S23 OS=Homo sapiens GN=RPS23 PE=1 SV=3 - [RS23_HUMAN]	7	1.17723	0.452208	1.22765	0.15892	1.20244	0.24632
P62851	40S ribosomal protein S25 OS=Homo sapiens GN=RPS25 PE=1 SV=1 - [RS25_HUMAN]	4	1.05694	0.807754	1.34857	0.14773	1.20275	0.344424
P62854	40S ribosomal protein S26 OS=Homo sapiens GN=RPS26 PE=1 SV=3 - [RS26_HUMAN]	3	1.09884	0.830779	1.04717	0.90381	1.07301	0.838187
P42677	40S ribosomal protein S27 OS=Homo sapiens GN=RPS27 PE=1 SV=3 - [RS27_HUMAN]	3	0.879828	0.850042	1.59641	0.513915	1.23812	0.731092
P62857	40S ribosomal protein S28 OS=Homo sapiens GN=RPS28 PE=1 SV=1 - [RS28_HUMAN]	2	1.39916	0.726246	1.11679	0.908808	1.25798	0.78378
P62273	40S ribosomal protein S29 OS=Homo sapiens GN=RPS29 PE=1 SV=2 - [RS29_HUMAN]	2	1.58454	0.514202	1.28986	0.71119	1.4372	0.556145
P23396	40S ribosomal protein S3 OS=Homo sapiens GN=RPS3 PE=1 SV=2 - [RS3_HUMAN]	19	1.16437	0.396366	1.26266	0.150868	1.21352	0.183335
P61247	40S ribosomal protein S3a OS=Homo sapiens GN=RPS3A PE=1 SV=2 - [RS3A_HUMAN]	19	1.10906	0.687397	1.22235	0.329225	1.16571	0.444962
P62701	40S ribosomal protein S4, X isoform OS=Homo sapiens GN=RPS4X PE=1 SV=2 - [RS4X_HUMAN]	18	1.27612	0.28244	1.39811	0.0789941	1.33711	0.115257
P46782	40S ribosomal protein S5 OS=Homo sapiens GN=RPS5 PE=1 SV=4 - [RS5_HUMAN]	8	1.3075	0.471168	1.29489	0.437104	1.3012	0.392005
P62753	40S ribosomal protein S6 OS=Homo sapiens GN=RPS6 PE=1 SV=1 - [RS6_HUMAN]	8	1.23532	0.666113	1.08487	0.865347	1.1601	0.718095
P62081	40S ribosomal protein S7 OS=Homo sapiens GN=RPS7 PE=1 SV=1 - [RS7_HUMAN]	6	1.24534	0.338687	1.25402	0.272294	1.24968	0.229363
P62241	40S ribosomal protein S8 OS=Homo sapiens GN=RPS8 PE=1 SV=2 - [RS8_HUMAN]	8	1.12002	0.614428	1.03034	0.85837	1.07518	0.670562
P46781	40S ribosomal protein S9 OS=Homo sapiens GN=RPS9 PE=1 SV=3 - [RS9_HUMAN]	17	1.11064	0.643198	1.26694	0.244564	1.18879	0.358727
P08865	40S ribosomal protein SA OS=Homo sapiens GN=RPSA PE=1 SV=4 - [RSSA_HUMAN]	9	1.24318	0.157564	1.32271	0.0973017	1.28294	0.0589559
Q9BRK5	45 kDa calcium-binding protein OS=Homo sapiens GN=SDF4 PE=1 SV=1 - [CAB45_HUMAN]	7	2.97916	0.332946	1.09275	0.882877	2.03595	0.476631
P08195	4F2 cell-surface antigen heavy chain OS=Homo sapiens GN=SLC3A2 PE=1 SV=3 - [4F2_HUMAN]	20	2.32709	0.228113	1.19703	0.510138	1.76206	0.336193
P32754	4-hydroxyphenylpyruvate dioxygenase OS=Homo sapiens GN=HPD PE=1 SV=2 - [HPPD_HUMAN]	7	4.54133	0.199535	1.30201	0.720221	2.92167	0.340017
P49189	4-trimethylaminobutyraldehyde dehydrogenase OS=Homo sapiens GN=ALDH9A1 PE=1 SV=3 - [AL9A1_HUMAN]	24	1.14653	0.375703	1.24801	0.0415574	1.19727	0.122518
Q8TCD5	5'(3')-deoxyribonucleotidase, cytosolic type OS=Homo sapiens GN=NT5C PE=1 SV=2 - [NT5C_HUMAN]	8	1.52018	0.173751	1.30734	0.0663655	1.41376	0.134915
Q8IZH2	5'-3' exoribonuclease 1 OS=Homo sapiens GN=XRN1 PE=1 SV=1 - [XRN1_HUMAN]	6	1.23458	0.493487	1.02908	0.924318	1.13183	0.63745
Q13131	5'-AMP-activated protein kinase catalytic subunit alpha-1 OS=Homo sapiens GN=PRKAA1 PE=1 SV=4 - [AAPK1_HUMAN]	11	1.38723	0.345607	1.15372	0.290106	1.27048	0.35228
P54646	5'-AMP-activated protein kinase catalytic subunit alpha-2 OS=Homo sapiens GN=PRKAA2 PE=1 SV=2 - [AAPK2_HUMAN]	3	1.9347	0.67689	2.22344	0.626652	2.07907	0.619635
Q9Y478	5'-AMP-activated protein kinase subunit beta-1 OS=Homo sapiens GN=PRKAB1 PE=1 SV=4 - [AAKB1_HUMAN]	1	3.69446	0.497503	1.00079	0.999563	2.34763	0.633279
O43741	5'-AMP-activated protein kinase subunit beta-2 OS=Homo sapiens GN=PRKAB2 PE=1 SV=1 - [AAKB2_HUMAN]	1	1.15421	0.921563	1.57858	0.763206	1.36639	0.810943
P54619	5'-AMP-activated protein kinase subunit gamma-1 OS=Homo sapiens GN=PRKAG1 PE=1 SV=1 - [AAKG1_HUMAN]	9	1.43458	0.248543	1.18887	0.0992942	1.31172	0.240375
P49914	5-formyltetrahydrofolate cyclo-ligase OS=Homo sapiens GN=MTHFS PE=1 SV=2 - [MTHFS_HUMAN]	5	0.896752	0.464706	0.971293	0.746339	0.934023	0.531701
Q5TFE4	5'-nucleotidase domain-containing protein 1 OS=Homo sapiens GN=NT5DC1 PE=1 SV=1 - [NT5D1_HUMAN]	6	0.927818	0.535919	1.09921	0.337113	1.01351	0.896477
P21589	5'-nucleotidase OS=Homo sapiens GN=NT5E PE=1 SV=1 - [5NTD_HUMAN]	18	1.85076	0.188758	1.62834	0.174024	1.73955	0.148583
O14841	5-oxoprolinase OS=Homo sapiens GN=OPLAH PE=1 SV=3 - [OPLA_HUMAN]	31	1.23031	0.427854	0.965107	0.761173	1.09771	0.643431
Q8IUZ5	5-phosphohydroxy-L-lysine phospho-lyase OS=Homo sapiens GN=PHYKPL PE=1 SV=1 - [AT2L2_HUMAN]	9	1.46995	0.393792	1.17293	0.614823	1.32144	0.439755
P10155	60 kDa SS-A/Ro ribonucleoprotein OS=Homo sapiens GN=TROVE2 PE=1 SV=2 - [RO60_HUMAN]	11	1.20432	0.313822	1.14009	0.381826	1.1722	0.257474
P05388	60S acidic ribosomal protein P0 OS=Homo sapiens GN=RPLP0 PE=1 SV=1 - [RLA0_HUMAN]	10	1.2312	0.351905	1.35132	0.0939875	1.29126	0.135357
P05387	60S acidic ribosomal protein P2 OS=Homo sapiens GN=RPLP2 PE=1 SV=1 - [RLA2_HUMAN]	3	1.02653	0.902545	1.28318	0.246941	1.15485	0.419392
Q96D46	60S ribosomal export protein NMD3 OS=Homo sapiens GN=NMD3 PE=1 SV=1 - [NMD3_HUMAN]	2	0.827843	0.897131	0.918077	0.953068	0.87296	0.908566
P27635	60S ribosomal protein L10 OS=Homo sapiens GN=RPL10 PE=1 SV=4 - [RL10_HUMAN]	8	1.15414	0.736266	1.07173	0.848925	1.11293	0.748326
P62906	60S ribosomal protein L10a OS=Homo sapiens GN=RPL10A PE=1 SV=2 - [RL10A_HUMAN]	6	1.25603	0.228678	1.2503	0.204729	1.25317	0.170407
P62913	60S ribosomal protein L11 OS=Homo sapiens GN=RPL11 PE=1 SV=2 - [RL11_HUMAN]	5	1.11309	0.569693	1.29219	0.154957	1.20264	0.248505
P30050	60S ribosomal protein L12 OS=Homo sapiens GN=RPL12 PE=1 SV=1 - [RL12_HUMAN]	7	1.2961	0.26484	1.27318	0.164082	1.28464	0.172526
P26373	60S ribosomal protein L13 OS=Homo sapiens GN=RPL13 PE=1 SV=4 - [RL13_HUMAN]	5	1.0926	0.793593	1.19547	0.571187	1.14404	0.626257
P40429	60S ribosomal protein L13a OS=Homo sapiens GN=RPL13A PE=1 SV=2 - [RL13A_HUMAN]	9	0.838132	0.381357	0.978435	0.901564	0.908284	0.526832
P50914	60S ribosomal protein L14 OS=Homo sapiens GN=RPL14 PE=1 SV=4 - [RL14_HUMAN]	5	1.03334	0.926086	0.938155	0.849537	0.985748	0.960091
P61313	60S ribosomal protein L15 OS=Homo sapiens GN=RPL15 PE=1 SV=2 - [RL15_HUMAN]	9	1.04402	0.814288	1.34985	0.1351	1.19694	0.308452
P18621	60S ribosomal protein L17 OS=Homo sapiens GN=RPL17 PE=1 SV=3 - [RL17_HUMAN]	3	2.14919	0.638263	1.46783	0.797588	1.80851	0.678433
Q07020	60S ribosomal protein L18 OS=Homo sapiens GN=RPL18 PE=1 SV=2 - [RL18_HUMAN]	5	1.18237	0.22656	1.20602	0.171115	1.19419	0.12504
Q02543	60S ribosomal protein L18a OS=Homo sapiens GN=RPL18A PE=1 SV=2 - [RL18A_HUMAN]	6	1.46785	0.296484	1.15202	0.4339	1.30994	0.332916
P84098	60S ribosomal protein L19 OS=Homo sapiens GN=RPL19 PE=1 SV=1 - [RL19_HUMAN]	3	1.06769	0.857454	1.02726	0.938974	1.04748	0.875942
P46778	60S ribosomal protein L21 OS=Homo sapiens GN=RPL21 PE=1 SV=2 - [RL21_HUMAN]	6	1.5	0.45129	1.20184	0.708954	1.35092	0.509514
P35268	60S ribosomal protein L22 OS=Homo sapiens GN=RPL22 PE=1 SV=2 - [RL22_HUMAN]	4	1.07266	0.899623	1.09929	0.858365	1.08598	0.854736
P62829	60S ribosomal protein L23 OS=Homo sapiens GN=RPL23 PE=1 SV=1 - [RL23_HUMAN]	5	0.994844	0.980054	1.14154	0.436766	1.06819	0.67937
P62750	60S ribosomal protein L23a OS=Homo sapiens GN=RPL23A PE=1 SV=1 - [RL23A_HUMAN]	4	1.29017	0.794598	1.23464	0.822277	1.26241	0.778328
P83731	60S ribosomal protein L24 OS=Homo sapiens GN=RPL24 PE=1 SV=1 - [RL24_HUMAN]	2	0.552904	0.555249	1.06657	0.944856	0.809736	0.788912
P61254	60S ribosomal protein L26 OS=Homo sapiens GN=RPL26 PE=1 SV=1 - [RL26_HUMAN]	5	0.953646	0.816615	1.17273	0.403338	1.06319	0.718565
P61353	60S ribosomal protein L27 OS=Homo sapiens GN=RPL27 PE=1 SV=2 - [RL27_HUMAN]	3	1.53326	0.293457	1.47898	0.287894	1.50612	0.223974
P46779	60S ribosomal protein L28 OS=Homo sapiens GN=RPL28 PE=1 SV=3 - [RL28_HUMAN]	9	1.10702	0.778836	1.15248	0.667479	1.12975	0.680468
P39023	60S ribosomal protein L3 OS=Homo sapiens GN=RPL3 PE=1 SV=2 - [RL3_HUMAN]	13	1.01215	0.951986	1.22235	0.302503	1.11725	0.532094
P62888	60S ribosomal protein L30 OS=Homo sapiens GN=RPL30 PE=1 SV=2 - [RL30_HUMAN]	5	1.04452	0.854308	1.30723	0.20088	1.17588	0.399215
P62899	60S ribosomal protein L31 OS=Homo sapiens GN=RPL31 PE=1 SV=1 - [RL31_HUMAN]	2	1.16644	0.753209	1.03917	0.934805	1.1028	0.810496
P62910	60S ribosomal protein L32 OS=Homo sapiens GN=RPL32 PE=1 SV=2 - [RL32_HUMAN]	3	1.09564	0.86428	1.093	0.863709	1.09432	0.835766
P49207	60S ribosomal protein L34 OS=Homo sapiens GN=RPL34 PE=1 SV=3 - [RL34_HUMAN]	4	1.18486	0.442393	1.28712	0.10777	1.23599	0.198278
P18077	60S ribosomal protein L35a OS=Homo sapiens GN=RPL35A PE=1 SV=2 - [RL35A_HUMAN]	8	0.932899	0.756492	1.14616	0.470275	1.03953	0.822843
Q9Y3U8	60S ribosomal protein L36 OS=Homo sapiens GN=RPL36 PE=1 SV=3 - [RL36_HUMAN]	1	1.39292	0.823372	1.22955	0.887715	1.31124	0.83219
P61513	60S ribosomal protein L37a OS=Homo sapiens GN=RPL37A PE=1 SV=2 - [RL37A_HUMAN]	6	0.992204	0.9833	1.09632	0.785317	1.04426	0.882384
P63173	60S ribosomal protein L38 OS=Homo sapiens GN=RPL38 PE=1 SV=2 - [RL38_HUMAN]	1	0.786986	0.870397	1.06056	0.967681	0.92377	0.947317
P36578	60S ribosomal protein L4 OS=Homo sapiens GN=RPL4 PE=1 SV=5 - [RL4_HUMAN]	6	1.37084	0.457467	1.12494	0.723474	1.24789	0.517079
P46777	60S ribosomal protein L5 OS=Homo sapiens GN=RPL5 PE=1 SV=3 - [RL5_HUMAN]	10	1.45486	0.2677	1.23571	0.264129	1.34528	0.259787
Q02878	60S ribosomal protein L6 OS=Homo sapiens GN=RPL6 PE=1 SV=3 - [RL6_HUMAN]	9	1.4889	0.287843	1.35939	0.394424	1.42414	0.266486
P18124	60S ribosomal protein L7 OS=Homo sapiens GN=RPL7 PE=1 SV=1 - [RL7_HUMAN]	14	1.11018	0.767679	1.09784	0.770299	1.10401	0.727567
P62424	60S ribosomal protein L7a OS=Homo sapiens GN=RPL7A PE=1 SV=2 - [RL7A_HUMAN]	7	1.45222	0.345416	1.20537	0.590777	1.3288	0.392324
P62917	60S ribosomal protein L8 OS=Homo sapiens GN=RPL8 PE=1 SV=2 - [RL8_HUMAN]	10	1.13318	0.466158	1.29032	0.122008	1.21175	0.209375
P32969	60S ribosomal protein L9 OS=Homo sapiens GN=RPL9 PE=1 SV=1 - [RL9_HUMAN]	4	1.28518	0.652172	1.26953	0.665096	1.27736	0.599728
O60825	6-phosphofructo-2-kinase/fructose-2,6-bisphosphatase 2 OS=Homo sapiens GN=PFKFB2 PE=1 SV=2 - [F262_HUMAN]	20	1.21665	0.513664	1.04683	0.705794	1.13174	0.576876
Q01813	6-phosphofructokinase type C OS=Homo sapiens GN=PFKP PE=1 SV=2 - [K6PP_HUMAN]	14	1.62136	0.180675	1.4985	0.0303267	1.55993	0.10411
P17858	6-phosphofructokinase, liver type OS=Homo sapiens GN=PFKL PE=1 SV=6 - [K6PL_HUMAN]	21	1.37608	0.324957	1.2654	0.121648	1.32074	0.247915
P08237	6-phosphofructokinase, muscle type OS=Homo sapiens GN=PFKM PE=1 SV=2 - [K6PF_HUMAN]	14	1.59003	0.370324	1.1387	0.36439	1.36437	0.426849
P52209	6-phosphogluconate dehydrogenase, decarboxylating OS=Homo sapiens GN=PGD PE=1 SV=3 - [6PGD_HUMAN]	23	1.19473	0.43544	1.06078	0.597672	1.12775	0.47119
O95336	6-phosphogluconolactonase OS=Homo sapiens GN=PGLS PE=1 SV=2 - [6PGL_HUMAN]	11	1.33917	0.354509	1.19617	0.103392	1.26767	0.293499
Q03393	6-pyruvoyl tetrahydrobiopterin synthase OS=Homo sapiens GN=PTS PE=1 SV=1 - [PTPS_HUMAN]	4	1.35096	0.567574	1.35804	0.55787	1.3545	0.512878
Q9NRR6	72 kDa inositol polyphosphate 5-phosphatase OS=Homo sapiens GN=INPP5E PE=1 SV=2 - [INP5E_HUMAN]	2	4.28166	0.472631	6.95102	0.416586	5.61634	0.426764
P08253	72 kDa type IV collagenase OS=Homo sapiens GN=MMP2 PE=1 SV=2 - [MMP2_HUMAN]	2	0.723928	0.827552	0.126631	0.406552	0.42528	0.513214
P11021	78 kDa glucose-regulated protein OS=Homo sapiens GN=HSPA5 PE=1 SV=2 - [GRP78_HUMAN]	15	1.75275	0.132289	1.33197	0.088336	1.54236	0.130358
Q969T7	7-methylguanosine phosphate-specific 5'-nucleotidase OS=Homo sapiens GN=NT5C3B PE=1 SV=4 - [5NT3B_HUMAN]	2	1.23091	0.823836	1.43788	0.704463	1.3344	0.725546
Q6ZVK8	8-oxo-dGDP phosphatase NUDT18 OS=Homo sapiens GN=NUDT18 PE=1 SV=3 - [NUD18_HUMAN]	3	0.992142	0.993223	1.12797	0.89738	1.06006	0.940697
Q9UHI8	A disintegrin and metalloproteinase with thrombospondin motifs 1 OS=Homo sapiens GN=ADAMTS1 PE=1 SV=4 - [ATS1_HUMAN]	7	0.63238	0.175102	0.714877	0.277071	0.673628	0.120866
Q8IZP0	Abl interactor 1 OS=Homo sapiens GN=ABI1 PE=1 SV=4 - [ABI1_HUMAN]	6	1.74809	0.0625106	1.87757	0.124989	1.81283	0.0779521
Q9NYB9	Abl interactor 2 OS=Homo sapiens GN=ABI2 PE=1 SV=1 - [ABI2_HUMAN]	3	2.04406	0.244473	1.42973	0.47278	1.73689	0.293041
Q9Y4K1	Absent in melanoma 1 protein OS=Homo sapiens GN=AIM1 PE=1 SV=3 - [AIM1_HUMAN]	4	1.6548	0.506382	1.22251	0.765717	1.43866	0.573142
Q86V21	Acetoacetyl-CoA synthetase OS=Homo sapiens GN=AACS PE=1 SV=1 - [AACS_HUMAN]	20	1.04702	0.796631	1.05503	0.637203	1.05102	0.705962
Q9BWD1	Acetyl-CoA acetyltransferase, cytosolic OS=Homo sapiens GN=ACAT2 PE=1 SV=2 - [THIC_HUMAN]	14	1.016	0.922473	1.08594	0.438976	1.05097	0.690714
Q13085	Acetyl-CoA carboxylase 1 OS=Homo sapiens GN=ACACA PE=1 SV=2 - [ACACA_HUMAN]	23	1.05261	0.762179	1.01634	0.899186	1.03448	0.801476
Q9NR19	Acetyl-coenzyme A synthetase, cytoplasmic OS=Homo sapiens GN=ACSS2 PE=1 SV=1 - [ACSA_HUMAN]	14	1.29753	0.305847	1.11445	0.429797	1.20599	0.346317
Q13510	Acid ceramidase OS=Homo sapiens GN=ASAH1 PE=1 SV=5 - [ASAH1_HUMAN]	14	2.21222	0.183872	1.69155	0.0339109	1.95188	0.144182
Q92485	Acid sphingomyelinase-like phosphodiesterase 3b OS=Homo sapiens GN=SMPDL3B PE=2 SV=2 - [ASM3B_HUMAN]	15	1.19134	0.477559	1.61146	0.0144564	1.4014	0.0965468
Q32M88	Acid trehalase-like protein 1 OS=Homo sapiens GN=ATHL1 PE=2 SV=2 - [ATHL1_HUMAN]	2	1.08159	0.956919	0.945655	0.96928	1.01362	0.991074
O43427	Acidic fibroblast growth factor intracellular-binding protein OS=Homo sapiens GN=FIBP PE=1 SV=3 - [FIBP_HUMAN]	5	1.77974	0.34369	1.23005	0.666516	1.5049	0.424649
P10323	Acrosin OS=Homo sapiens GN=ACR PE=2 SV=4 - [ACRO_HUMAN]	2	5.95434	0.431021	1.37729	0.829034	3.66581	0.548982
Q8NEB7	Acrosin-binding protein OS=Homo sapiens GN=ACRBP PE=2 SV=1 - [ACRBP_HUMAN]	2	5.40764	0.441478	1.40427	0.819327	3.40595	0.554122
P26436	Acrosomal protein SP-10 OS=Homo sapiens GN=ACRV1 PE=1 SV=2 - [ASPX_HUMAN]	2	10.1884	0.39053	1.47865	0.794038	5.8335	0.518925
Q8N4X5	Actin filament-associated protein 1-like 2 OS=Homo sapiens GN=AFAP1L2 PE=1 SV=1 - [AF1L2_HUMAN]	2	0.56204	0.710605	2.36319	0.606851	1.46262	0.80472
P68032	Actin, alpha cardiac muscle 1 OS=Homo sapiens GN=ACTC1 PE=1 SV=1 - [ACTC_HUMAN]	4	0.883537	0.932174	0.853766	0.913647	0.868652	0.905119
P60709	Actin, cytoplasmic 1 OS=Homo sapiens GN=ACTB PE=1 SV=1 - [ACTB_HUMAN]	15	2.07788	0.123534	1.48812	0.0815885	1.783	0.127018
Q9NZ32	Actin-related protein 10 OS=Homo sapiens GN=ACTR10 PE=1 SV=1 - [ARP10_HUMAN]	6	1.47168	0.479335	1.31858	0.585745	1.39513	0.467242
P61160	Actin-related protein 2 OS=Homo sapiens GN=ACTR2 PE=1 SV=1 - [ARP2_HUMAN]	14	1.87891	0.162796	1.32483	0.0925616	1.60187	0.182013
Q92747	Actin-related protein 2/3 complex subunit 1A OS=Homo sapiens GN=ARPC1A PE=1 SV=2 - [ARC1A_HUMAN]	13	1.88134	0.231757	1.39524	0.0599697	1.63829	0.218206
O15143	Actin-related protein 2/3 complex subunit 1B OS=Homo sapiens GN=ARPC1B PE=1 SV=3 - [ARC1B_HUMAN]	14	1.58272	0.229887	1.35174	0.221689	1.46723	0.208133
O15144	Actin-related protein 2/3 complex subunit 2 OS=Homo sapiens GN=ARPC2 PE=1 SV=1 - [ARPC2_HUMAN]	20	1.68643	0.148467	1.36484	0.0213919	1.52563	0.119631
O15145	Actin-related protein 2/3 complex subunit 3 OS=Homo sapiens GN=ARPC3 PE=1 SV=3 - [ARPC3_HUMAN]	8	1.67718	0.197964	1.40326	0.0404595	1.54022	0.147687
P59998	Actin-related protein 2/3 complex subunit 4 OS=Homo sapiens GN=ARPC4 PE=1 SV=3 - [ARPC4_HUMAN]	6	1.7452	0.191023	1.25881	0.0504748	1.502	0.20956
O15511	Actin-related protein 2/3 complex subunit 5 OS=Homo sapiens GN=ARPC5 PE=1 SV=3 - [ARPC5_HUMAN]	5	1.69642	0.142869	1.30576	0.015788	1.50109	0.134475
Q9BPX5	Actin-related protein 2/3 complex subunit 5-like protein OS=Homo sapiens GN=ARPC5L PE=1 SV=1 - [ARP5L_HUMAN]	5	1.88258	0.157309	1.44886	0.128843	1.66572	0.151301
P61158	Actin-related protein 3 OS=Homo sapiens GN=ACTR3 PE=1 SV=3 - [ARP3_HUMAN]	18	1.60797	0.197671	1.2886	0.125138	1.44829	0.189462
Q8N9N2	Activating signal cointegrator 1 complex subunit 1 OS=Homo sapiens GN=ASCC1 PE=1 SV=1 - [ASCC1_HUMAN]	2	2.2747	0.619094	0.96599	0.980966	1.62034	0.741353
Q8N3C0	Activating signal cointegrator 1 complex subunit 3 OS=Homo sapiens GN=ASCC3 PE=1 SV=3 - [ASCC3_HUMAN]	1	1.24014	0.883177	0.924735	0.957021	1.08244	0.948765
O95433	Activator of 90 kDa heat shock protein ATPase homolog 1 OS=Homo sapiens GN=AHSA1 PE=1 SV=1 - [AHSA1_HUMAN]	13	1.17812	0.481952	1.17968	0.334755	1.1789	0.385159
Q12979	Active breakpoint cluster region-related protein OS=Homo sapiens GN=ABR PE=2 SV=2 - [ABR_HUMAN]	7	1.38696	0.317991	1.0853	0.603881	1.23613	0.403536
P13798	Acylamino-acid-releasing enzyme OS=Homo sapiens GN=APEH PE=1 SV=4 - [ACPH_HUMAN]	21	1.20581	0.301917	1.2351	0.0713477	1.22045	0.137004
P07108	Acyl-CoA-binding protein OS=Homo sapiens GN=DBI PE=1 SV=2 - [ACBP_HUMAN]	7	0.852819	0.424801	0.866092	0.445515	0.859455	0.328816
Q86TX2	Acyl-coenzyme A thioesterase 1 OS=Homo sapiens GN=ACOT1 PE=1 SV=1 - [ACOT1_HUMAN]	8	1.06199	0.947635	1.77848	0.486774	1.42023	0.631499
P14621	Acylphosphatase-2 OS=Homo sapiens GN=ACYP2 PE=1 SV=2 - [ACYP2_HUMAN]	2	1.05995	0.950302	0.988479	0.990038	1.02421	0.975368
O75608	Acyl-protein thioesterase 1 OS=Homo sapiens GN=LYPLA1 PE=1 SV=1 - [LYPA1_HUMAN]	4	1.28167	0.133083	1.11731	0.350223	1.19949	0.176681
O95372	Acyl-protein thioesterase 2 OS=Homo sapiens GN=LYPLA2 PE=1 SV=1 - [LYPA2_HUMAN]	6	1.47429	0.226933	1.18314	0.244357	1.32871	0.253643
P46108	Adapter molecule crk OS=Homo sapiens GN=CRK PE=1 SV=2 - [CRK_HUMAN]	14	1.46219	0.0794983	1.59467	0.174657	1.52843	0.117128
Q8NC96	Adaptin ear-binding coat-associated protein 1 OS=Homo sapiens GN=NECAP1 PE=1 SV=2 - [NECP1_HUMAN]	4	1.30908	0.496144	1.27547	0.532679	1.29227	0.464606
Q9NVZ3	Adaptin ear-binding coat-associated protein 2 OS=Homo sapiens GN=NECAP2 PE=1 SV=1 - [NECP2_HUMAN]	2	0.834021	0.901099	1.35292	0.838057	1.09347	0.943159
P07741	Adenine phosphoribosyltransferase OS=Homo sapiens GN=APRT PE=1 SV=2 - [APT_HUMAN]	8	1.14925	0.428417	1.13335	0.283635	1.1413	0.290512
P55263	Adenosine kinase OS=Homo sapiens GN=ADK PE=1 SV=2 - [ADK_HUMAN]	8	1.49272	0.437808	1.08663	0.86009	1.28967	0.562215
P23526	Adenosylhomocysteinase OS=Homo sapiens GN=AHCY PE=1 SV=4 - [SAHH_HUMAN]	23	1.15087	0.486475	1.0303	0.790969	1.09059	0.55675
P00568	Adenylate kinase isoenzyme 1 OS=Homo sapiens GN=AK1 PE=1 SV=3 - [KAD1_HUMAN]	12	2.328	0.177558	1.37629	0.0999568	1.85215	0.223617
Q9Y6K8	Adenylate kinase isoenzyme 5 OS=Homo sapiens GN=AK5 PE=1 SV=2 - [KAD5_HUMAN]	2	3.10109	0.533547	3.73512	0.495498	3.41811	0.486732
P30566	Adenylosuccinate lyase OS=Homo sapiens GN=ADSL PE=1 SV=2 - [PUR8_HUMAN]	7	1.26724	0.364389	1.22739	0.178796	1.24731	0.259624
P30520	Adenylosuccinate synthetase isozyme 2 OS=Homo sapiens GN=ADSS PE=1 SV=3 - [PURA2_HUMAN]	17	1.36518	0.0978023	1.17908	0.0812056	1.27213	0.095737
Q01518	Adenylyl cyclase-associated protein 1 OS=Homo sapiens GN=CAP1 PE=1 SV=5 - [CAP1_HUMAN]	27	1.41145	0.10148	1.37541	0.110933	1.39343	0.0742468
O95396	Adenylyltransferase and sulfurtransferase MOCS3 OS=Homo sapiens GN=MOCS3 PE=1 SV=1 - [MOCS3_HUMAN]	7	1.49952	0.491806	1.06062	0.899872	1.28007	0.61194
Q9HDC9	Adipocyte plasma membrane-associated protein OS=Homo sapiens GN=APMAP PE=1 SV=2 - [APMAP_HUMAN]	8	1.10782	0.88425	1.09117	0.902774	1.0995	0.874073
Q15847	Adipogenesis regulatory factor OS=Homo sapiens GN=ADIRF PE=1 SV=1 - [ADIRF_HUMAN]	6	1.69812	0.219122	1.61684	0.261265	1.65748	0.202891
P05141	ADP/ATP translocase 2 OS=Homo sapiens GN=SLC25A5 PE=1 SV=7 - [ADT2_HUMAN]	8	0.851874	0.631519	0.939158	0.844829	0.895516	0.647995
Q9BW91	ADP-ribose pyrophosphatase, mitochondrial OS=Homo sapiens GN=NUDT9 PE=1 SV=1 - [NUDT9_HUMAN]	11	1.20427	0.348623	1.29456	0.120961	1.24942	0.197598
P28907	ADP-ribosyl cyclase 1 OS=Homo sapiens GN=CD38 PE=1 SV=2 - [CD38_HUMAN]	26	0.757723	0.210325	0.842238	0.435224	0.79998	0.182134
Q10588	ADP-ribosyl cyclase 2 OS=Homo sapiens GN=BST1 PE=1 SV=2 - [BST1_HUMAN]	7	3.81215	0.169426	2.60086	0.354741	3.2065	0.21983
P61204	ADP-ribosylation factor 3 OS=Homo sapiens GN=ARF3 PE=1 SV=2 - [ARF3_HUMAN]	6	1.38674	0.218844	1.49653	0.16821	1.44163	0.150008
P18085	ADP-ribosylation factor 4 OS=Homo sapiens GN=ARF4 PE=1 SV=3 - [ARF4_HUMAN]	6	1.15048	0.36318	1.17253	0.207937	1.16151	0.233559
P84085	ADP-ribosylation factor 5 OS=Homo sapiens GN=ARF5 PE=1 SV=2 - [ARF5_HUMAN]	4	1.3862	0.221372	1.33345	0.152316	1.35982	0.165736
P62330	ADP-ribosylation factor 6 OS=Homo sapiens GN=ARF6 PE=1 SV=2 - [ARF6_HUMAN]	9	2.15363	0.130087	1.57728	0.13908	1.86546	0.132847
Q8N6T3	ADP-ribosylation factor GTPase-activating protein 1 OS=Homo sapiens GN=ARFGAP1 PE=1 SV=2 - [ARFG1_HUMAN]	3	1.38866	0.728165	1.27723	0.793239	1.33294	0.724413
Q8N6H7	ADP-ribosylation factor GTPase-activating protein 2 OS=Homo sapiens GN=ARFGAP2 PE=1 SV=1 - [ARFG2_HUMAN]	3	0.797056	0.813395	1.08681	0.928478	0.941932	0.939181
Q9NP61	ADP-ribosylation factor GTPase-activating protein 3 OS=Homo sapiens GN=ARFGAP3 PE=1 SV=1 - [ARFG3_HUMAN]	12	1.02315	0.859761	1.23498	0.110667	1.12906	0.310568
Q9UJY5	ADP-ribosylation factor-binding protein GGA1 OS=Homo sapiens GN=GGA1 PE=1 SV=1 - [GGA1_HUMAN]	4	0.936424	0.921552	1.46817	0.587436	1.2023	0.76181
Q9UJY4	ADP-ribosylation factor-binding protein GGA2 OS=Homo sapiens GN=GGA2 PE=1 SV=3 - [GGA2_HUMAN]	3	2.0549	0.379554	1.23977	0.754529	1.64734	0.480748
P40616	ADP-ribosylation factor-like protein 1 OS=Homo sapiens GN=ARL1 PE=1 SV=1 - [ARL1_HUMAN]	5	0.936815	0.711267	0.933348	0.495958	0.935081	0.588464
Q3SXY8	ADP-ribosylation factor-like protein 13B OS=Homo sapiens GN=ARL13B PE=1 SV=1 - [AR13B_HUMAN]	6	3.38796	0.285944	1.1693	0.775706	2.27863	0.424832
Q9NXU5	ADP-ribosylation factor-like protein 15 OS=Homo sapiens GN=ARL15 PE=1 SV=1 - [ARL15_HUMAN]	7	2.72993	0.128396	2.11538	0.17576	2.42266	0.129478
P36404	ADP-ribosylation factor-like protein 2 OS=Homo sapiens GN=ARL2 PE=1 SV=4 - [ARL2_HUMAN]	3	1.14504	0.883525	1.25877	0.805099	1.20191	0.816875
P36405	ADP-ribosylation factor-like protein 3 OS=Homo sapiens GN=ARL3 PE=1 SV=2 - [ARL3_HUMAN]	10	1.91679	0.163401	1.43289	0.13167	1.67484	0.165664
Q9Y689	ADP-ribosylation factor-like protein 5A OS=Homo sapiens GN=ARL5A PE=1 SV=1 - [ARL5A_HUMAN]	2	1.22178	0.89108	1.08595	0.954716	1.15387	0.908122
Q9H0F7	ADP-ribosylation factor-like protein 6 OS=Homo sapiens GN=ARL6 PE=1 SV=1 - [ARL6_HUMAN]	4	2.9403	0.418784	1.09893	0.924559	2.01961	0.559546
Q15041	ADP-ribosylation factor-like protein 6-interacting protein 1 OS=Homo sapiens GN=ARL6IP1 PE=1 SV=2 - [AR6P1_HUMAN]	2	0.780504	0.866079	0.930826	0.960615	0.855665	0.895132
Q96BM9	ADP-ribosylation factor-like protein 8A OS=Homo sapiens GN=ARL8A PE=1 SV=1 - [ARL8A_HUMAN]	2	1.50045	0.273891	1.11045	0.751049	1.30545	0.396372
Q9NVJ2	ADP-ribosylation factor-like protein 8B OS=Homo sapiens GN=ARL8B PE=1 SV=1 - [ARL8B_HUMAN]	3	1.74918	0.12157	1.08333	0.607276	1.41625	0.245377
Q9UKK9	ADP-sugar pyrophosphatase OS=Homo sapiens GN=NUDT5 PE=1 SV=1 - [NUDT5_HUMAN]	8	1.54924	0.175214	1.57389	0.226855	1.56157	0.172226
Q9Y6U3	Adseverin OS=Homo sapiens GN=SCIN PE=1 SV=4 - [ADSV_HUMAN]	31	2.78937	0.0888031	2.69148	0.0308059	2.74042	0.0432993
P55196	Afadin OS=Homo sapiens GN=MLLT4 PE=1 SV=3 - [AFAD_HUMAN]	32	1.52308	0.136065	1.48652	0.0425926	1.5048	0.0656522
O43488	Aflatoxin B1 aldehyde reductase member 2 OS=Homo sapiens GN=AKR7A2 PE=1 SV=3 - [ARK72_HUMAN]	10	1.43306	0.299805	1.16534	0.214558	1.2992	0.306609
O95154	Aflatoxin B1 aldehyde reductase member 3 OS=Homo sapiens GN=AKR7A3 PE=1 SV=2 - [ARK73_HUMAN]	7	5.42081	0.287554	1.30809	0.726535	3.36445	0.423669
O00468	Agrin OS=Homo sapiens GN=AGRN PE=1 SV=5 - [AGRIN_HUMAN]	38	1.89752	0.362413	1.32031	0.393324	1.60892	0.380341
O00170	AH receptor-interacting protein OS=Homo sapiens GN=AIP PE=1 SV=2 - [AIP_HUMAN]	9	1.17206	0.510196	1.14568	0.200825	1.15887	0.396092
O43572	A-kinase anchor protein 10, mitochondrial OS=Homo sapiens GN=AKAP10 PE=1 SV=2 - [AKA10_HUMAN]	8	0.952922	0.731871	1.09628	0.34889	1.0246	0.831161
Q02952	A-kinase anchor protein 12 OS=Homo sapiens GN=AKAP12 PE=1 SV=4 - [AKA12_HUMAN]	35	1.09436	0.628204	0.812924	0.125114	0.953642	0.761541
Q12802	A-kinase anchor protein 13 OS=Homo sapiens GN=AKAP13 PE=1 SV=2 - [AKP13_HUMAN]	4	1.32236	0.689892	1.36204	0.661215	1.3422	0.627737
Q5JQC9	A-kinase anchor protein 4 OS=Homo sapiens GN=AKAP4 PE=1 SV=1 - [AKAP4_HUMAN]	2	11.1512	0.3859	1.49113	0.79	6.32118	0.515994
O43687	A-kinase anchor protein 7 isoforms alpha and beta OS=Homo sapiens GN=AKAP7 PE=1 SV=4 - [AKA7A_HUMAN]	7	1.13486	0.494291	1.2729	0.139172	1.20388	0.227443
Q9H8T0	AKT-interacting protein OS=Homo sapiens GN=AKTIP PE=1 SV=1 - [AKTIP_HUMAN]	6	1.2147	0.699969	0.996492	0.994404	1.1056	0.814355
P24298	Alanine aminotransferase 1 OS=Homo sapiens GN=GPT PE=1 SV=3 - [ALAT1_HUMAN]	4	1.50714	0.669541	1.08431	0.935322	1.29572	0.762452
P49588	Alanine--tRNA ligase, cytoplasmic OS=Homo sapiens GN=AARS PE=1 SV=2 - [SYAC_HUMAN]	46	1.08928	0.600928	1.19907	0.189302	1.14418	0.326877
Q9BTE6	Alanyl-tRNA editing protein Aarsd1 OS=Homo sapiens GN=AARSD1 PE=1 SV=2 - [AASD1_HUMAN]	10	1.14024	0.494567	1.18461	0.182244	1.16243	0.310619
P14550	Alcohol dehydrogenase [NADP(+)] OS=Homo sapiens GN=AKR1A1 PE=1 SV=3 - [AK1A1_HUMAN]	23	1.39033	0.270467	1.11709	0.314301	1.25371	0.305785
P00326	Alcohol dehydrogenase 1C OS=Homo sapiens GN=ADH1C PE=1 SV=2 - [ADH1G_HUMAN]	13	2.85649	0.0264502	2.45671	0.135872	2.6566	0.0508653
P28332	Alcohol dehydrogenase 6 OS=Homo sapiens GN=ADH6 PE=2 SV=2 - [ADH6_HUMAN]	2	5.97109	0.338691	1.66048	0.608303	3.81579	0.444226
P11766	Alcohol dehydrogenase class-3 OS=Homo sapiens GN=ADH5 PE=1 SV=4 - [ADHX_HUMAN]	20	1.45338	0.0379208	1.32421	0.0411298	1.3888	0.0148792
P47895	Aldehyde dehydrogenase family 1 member A3 OS=Homo sapiens GN=ALDH1A3 PE=1 SV=2 - [AL1A3_HUMAN]	28	1.34457	0.226068	1.71882	0.00362172	1.5317	0.0588002
Q8IZ83	Aldehyde dehydrogenase family 16 member A1 OS=Homo sapiens GN=ALDH16A1 PE=1 SV=2 - [A16A1_HUMAN]	7	1.89979	0.17193	1.44185	0.00779868	1.67082	0.145734
P43353	Aldehyde dehydrogenase family 3 member B1 OS=Homo sapiens GN=ALDH3B1 PE=1 SV=1 - [AL3B1_HUMAN]	10	3.70466	0.191092	2.24178	0.143255	2.97322	0.192413
Q9H2A2	Aldehyde dehydrogenase family 8 member A1 OS=Homo sapiens GN=ALDH8A1 PE=1 SV=1 - [AL8A1_HUMAN]	3	2.79032	0.405296	1.47447	0.708991	2.13239	0.492443
Q06278	Aldehyde oxidase OS=Homo sapiens GN=AOX1 PE=1 SV=2 - [AOXA_HUMAN]	20	1.27304	0.388141	0.856987	0.544602	1.06502	0.799237
Q04828	Aldo-keto reductase family 1 member C1 OS=Homo sapiens GN=AKR1C1 PE=1 SV=1 - [AK1C1_HUMAN]	4	3.25686	0.205192	6.8812	0.250611	5.06903	0.270602
P42330	Aldo-keto reductase family 1 member C3 OS=Homo sapiens GN=AKR1C3 PE=1 SV=4 - [AK1C3_HUMAN]	5	2.55321	0.354251	1.03935	0.953098	1.79628	0.51431
Q96C23	Aldose 1-epimerase OS=Homo sapiens GN=GALM PE=1 SV=1 - [GALM_HUMAN]	14	2.0152	0.0643101	1.43535	0.0807398	1.72527	0.0785761
P15121	Aldose reductase OS=Homo sapiens GN=AKR1B1 PE=1 SV=3 - [ALDR_HUMAN]	15	3.33272	0.0908986	4.01634	0.142495	3.67453	0.105002
P05186	Alkaline phosphatase, tissue-nonspecific isozyme OS=Homo sapiens GN=ALPL PE=1 SV=4 - [PPBT_HUMAN]	9	2.50689	0.226583	1.56021	0.181722	2.03355	0.245128
Q96BT7	Alkylated DNA repair protein alkB homolog 8 OS=Homo sapiens GN=ALKBH8 PE=1 SV=2 - [ALKB8_HUMAN]	1	0.822154	0.836157	1.01249	0.989405	0.917323	0.910422
Q9BQI0	Allograft inflammatory factor 1-like OS=Homo sapiens GN=AIF1L PE=1 SV=1 - [AIF1L_HUMAN]	5	5.04368	0.089213	3.57697	0.0801106	4.31032	0.0773684
Q6PD74	Alpha- and gamma-adaptin-binding protein p34 OS=Homo sapiens GN=AAGAB PE=1 SV=1 - [AAGAB_HUMAN]	5	1.1449	0.711957	1.44382	0.446743	1.29436	0.51331
Q96IU4	Alpha/beta hydrolase domain-containing protein 14B OS=Homo sapiens GN=ABHD14B PE=1 SV=1 - [ABHEB_HUMAN]	8	1.47177	0.221705	1.2436	0.055036	1.35768	0.190351
Q96GS6	Alpha/beta hydrolase domain-containing protein 17A OS=Homo sapiens GN=ABHD17A PE=1 SV=1 - [AB17A_HUMAN]	4	1.44518	0.608876	0.897055	0.868536	1.17112	0.796208
Q5VST6	Alpha/beta hydrolase domain-containing protein 17B OS=Homo sapiens GN=ABHD17B PE=2 SV=1 - [AB17B_HUMAN]	8	0.948828	0.736716	0.880932	0.374979	0.91488	0.484972
Q6PCB6	Alpha/beta hydrolase domain-containing protein 17C OS=Homo sapiens GN=ABHD17C PE=2 SV=2 - [AB17C_HUMAN]	6	1.87092	0.26553	1.1542	0.677191	1.51256	0.375113
P26572	Alpha-1,3-mannosyl-glycoprotein 2-beta-N-acetylglucosaminyltransferase OS=Homo sapiens GN=MGAT1 PE=2 SV=2 - [MGAT1_HUMAN]	6	1.46571	0.277673	1.06044	0.788138	1.26307	0.39651
Q10469	Alpha-1,6-mannosyl-glycoprotein 2-beta-N-acetylglucosaminyltransferase OS=Homo sapiens GN=MGAT2 PE=1 SV=1 - [MGAT2_HUMAN]	3	1.05051	0.94522	1.21334	0.783606	1.13192	0.837528
Q09328	Alpha-1,6-mannosylglycoprotein 6-beta-N-acetylglucosaminyltransferase A OS=Homo sapiens GN=MGAT5 PE=1 SV=1 - [MGT5A_HUMAN]	2	4.10314	0.431345	0.90082	0.910393	2.50198	0.587172
P02763	Alpha-1-acid glycoprotein 1 OS=Homo sapiens GN=ORM1 PE=1 SV=1 - [A1AG1_HUMAN]	4	2.26073	0.0650091	1.37064	0.452992	1.81568	0.145448
P01011	Alpha-1-antichymotrypsin OS=Homo sapiens GN=SERPINA3 PE=1 SV=2 - [AACT_HUMAN]	12	3.0617	0.168014	2.35659	0.0114484	2.70914	0.10662
P01009	Alpha-1-antitrypsin OS=Homo sapiens GN=SERPINA1 PE=1 SV=3 - [A1AT_HUMAN]	21	2.40681	0.144836	2.01096	0.103251	2.20888	0.100805
P04217	Alpha-1B-glycoprotein OS=Homo sapiens GN=A1BG PE=1 SV=4 - [A1BG_HUMAN]	10	2.97706	0.239936	2.56051	0.0881423	2.76879	0.163592
P08697	Alpha-2-antiplasmin OS=Homo sapiens GN=SERPINF2 PE=1 SV=3 - [A2AP_HUMAN]	2	1.86738	0.294342	1.95347	0.13366	1.91043	0.179307
P02765	Alpha-2-HS-glycoprotein OS=Homo sapiens GN=AHSG PE=1 SV=1 - [FETUA_HUMAN]	7	2.01003	0.457192	2.05804	0.162899	2.03404	0.306563
P01023	Alpha-2-macroglobulin OS=Homo sapiens GN=A2M PE=1 SV=3 - [A2MG_HUMAN]	11	0.617863	0.751812	5.20388	0.446006	2.91087	0.620559
P12814	Alpha-actinin-1 OS=Homo sapiens GN=ACTN1 PE=1 SV=2 - [ACTN1_HUMAN]	19	1.25178	0.414612	1.11058	0.331521	1.18118	0.396978
P35609	Alpha-actinin-2 OS=Homo sapiens GN=ACTN2 PE=1 SV=1 - [ACTN2_HUMAN]	1	0.0568518	0.368574	0.0474373	0.363785	0.0521445	0.186371
O43707	Alpha-actinin-4 OS=Homo sapiens GN=ACTN4 PE=1 SV=2 - [ACTN4_HUMAN]	38	2.11038	0.187809	1.37474	0.0798669	1.74256	0.214219
P35611	Alpha-adducin OS=Homo sapiens GN=ADD1 PE=1 SV=2 - [ADDA_HUMAN]	4	5.75134	0.125571	1.60502	0.470651	3.67818	0.241066
P49419	Alpha-aminoadipic semialdehyde dehydrogenase OS=Homo sapiens GN=ALDH7A1 PE=1 SV=5 - [AL7A1_HUMAN]	21	0.972655	0.831246	0.96133	0.785111	0.966992	0.777951
P61163	Alpha-centractin OS=Homo sapiens GN=ACTR1A PE=1 SV=1 - [ACTZ_HUMAN]	5	1.29891	0.550278	1.05703	0.867395	1.17797	0.637298
P02489	Alpha-crystallin A chain OS=Homo sapiens GN=CRYAA PE=1 SV=2 - [CRYAA_HUMAN]	4	4.07547	0.270964	1.58353	0.525876	2.8295	0.363605
P02511	Alpha-crystallin B chain OS=Homo sapiens GN=CRYAB PE=1 SV=2 - [CRYAB_HUMAN]	12	1.47093	0.322973	1.13614	0.335534	1.30353	0.366397
O43768	Alpha-endosulfine OS=Homo sapiens GN=ENSA PE=1 SV=1 - [ENSA_HUMAN]	3	1.23307	0.886204	1.08088	0.957281	1.15697	0.906495
P06733	Alpha-enolase OS=Homo sapiens GN=ENO1 PE=1 SV=2 - [ENOA_HUMAN]	28	2.02645	0.165458	1.43265	0.0464999	1.72955	0.165278
P06280	Alpha-galactosidase A OS=Homo sapiens GN=GLA PE=1 SV=1 - [AGAL_HUMAN]	3	2.18083	0.423502	0.83833	0.749148	1.50958	0.627193
Q12800	Alpha-globin transcription factor CP2 OS=Homo sapiens GN=TFCP2 PE=1 SV=2 - [TFCP2_HUMAN]	7	1.30273	0.70821	1.07677	0.910706	1.18975	0.768235
Q9NXW9	Alpha-ketoglutarate-dependent dioxygenase alkB homolog 4 OS=Homo sapiens GN=ALKBH4 PE=1 SV=1 - [ALKB4_HUMAN]	2	1.36189	0.834705	1.38541	0.82608	1.37365	0.805941
Q16706	Alpha-mannosidase 2 OS=Homo sapiens GN=MAN2A1 PE=1 SV=2 - [MA2A1_HUMAN]	9	4.28671	0.356526	2.40722	0.200629	3.34696	0.352587
Q9NTJ4	Alpha-mannosidase 2C1 OS=Homo sapiens GN=MAN2C1 PE=1 SV=1 - [MA2C1_HUMAN]	12	1.15598	0.697825	1.16582	0.645205	1.1609	0.626955
P54802	Alpha-N-acetylglucosaminidase OS=Homo sapiens GN=NAGLU PE=1 SV=2 - [ANAG_HUMAN]	18	2.94848	0.29384	1.32136	0.354526	2.13492	0.384235
Q9NVD7	Alpha-parvin OS=Homo sapiens GN=PARVA PE=1 SV=1 - [PARVA_HUMAN]	5	2.07855	0.322061	1.17984	0.727477	1.62919	0.431444
P54920	Alpha-soluble NSF attachment protein OS=Homo sapiens GN=NAPA PE=1 SV=3 - [SNAA_HUMAN]	22	0.993792	0.971739	0.988866	0.92187	0.991329	0.943465
P37840	Alpha-synuclein OS=Homo sapiens GN=SNCA PE=1 SV=1 - [SYUA_HUMAN]	3	1.33285	0.845673	0.916273	0.951993	1.12456	0.925145
P40222	Alpha-taxilin OS=Homo sapiens GN=TXLNA PE=1 SV=3 - [TXLNA_HUMAN]	4	1.05102	0.943261	1.17198	0.814304	1.1115	0.856979
Q06203	Amidophosphoribosyltransferase OS=Homo sapiens GN=PPAT PE=1 SV=1 - [PUR1_HUMAN]	8	1.41429	0.192319	1.38951	0.0177578	1.4019	0.0827414
P19801	Amiloride-sensitive amine oxidase [copper-containing] OS=Homo sapiens GN=AOC1 PE=1 SV=4 - [AOC1_HUMAN]	25	1.50033	0.451168	0.899048	0.73984	1.19969	0.673505
Q12904	Aminoacyl tRNA synthase complex-interacting multifunctional protein 1 OS=Homo sapiens GN=AIMP1 PE=1 SV=2 - [AIMP1_HUMAN]	8	1.37573	0.411978	1.14814	0.687434	1.26194	0.473203
Q13155	Aminoacyl tRNA synthase complex-interacting multifunctional protein 2 OS=Homo sapiens GN=AIMP2 PE=1 SV=2 - [AIMP2_HUMAN]	6	1.12947	0.326778	1.08958	0.465998	1.10953	0.317489
Q03154	Aminoacylase-1 OS=Homo sapiens GN=ACY1 PE=1 SV=1 - [ACY1_HUMAN]	21	3.39047	0.204328	1.78551	0.0332232	2.58799	0.229847
Q9H4A4	Aminopeptidase B OS=Homo sapiens GN=RNPEP PE=1 SV=2 - [AMPB_HUMAN]	30	1.12078	0.398015	1.09067	0.243489	1.10572	0.299837
P15144	Aminopeptidase N OS=Homo sapiens GN=ANPEP PE=1 SV=4 - [AMPN_HUMAN]	53	1.52136	0.424039	1.15976	0.606311	1.34056	0.457724
Q9UBD6	Ammonium transporter Rh type C OS=Homo sapiens GN=RHCG PE=1 SV=1 - [RHCG_HUMAN]	2	23.7975	0.361067	1.83163	0.698628	12.8146	0.497862
Q01433	AMP deaminase 2 OS=Homo sapiens GN=AMPD2 PE=1 SV=2 - [AMPD2_HUMAN]	13	1.70776	0.169562	1.51243	0.076642	1.61009	0.117473
Q01432	AMP deaminase 3 OS=Homo sapiens GN=AMPD3 PE=1 SV=1 - [AMPD3_HUMAN]	8	1.53605	0.543738	1.63984	0.613801	1.58794	0.555597
Q86SJ2	Amphoterin-induced protein 2 OS=Homo sapiens GN=AMIGO2 PE=1 SV=1 - [AMGO2_HUMAN]	3	18.6459	0.366926	1.50611	0.785223	10.076	0.506376
P05067	Amyloid beta A4 protein OS=Homo sapiens GN=APP PE=1 SV=3 - [A4_HUMAN]	4	7.62777	0.29451	1.71162	0.544758	4.66969	0.411751
Q06481	Amyloid-like protein 2 OS=Homo sapiens GN=APLP2 PE=1 SV=2 - [APLP2_HUMAN]	7	2.24611	0.342547	1.27328	0.636198	1.7597	0.427824
Q8WV99	AN1-type zinc finger protein 2B OS=Homo sapiens GN=ZFAND2B PE=1 SV=1 - [ZFN2B_HUMAN]	5	1.38249	0.0791171	1.24741	0.108705	1.31495	0.0702093
Q6FI81	Anamorsin OS=Homo sapiens GN=CIAPIN1 PE=1 SV=2 - [CPIN1_HUMAN]	9	1.44111	0.204577	1.15768	0.180623	1.2994	0.228119
Q13685	Angio-associated migratory cell protein OS=Homo sapiens GN=AAMP PE=1 SV=2 - [AAMP_HUMAN]	5	1.07511	0.697193	0.979634	0.782934	1.02737	0.838723
Q9UKU9	Angiopoietin-related protein 2 OS=Homo sapiens GN=ANGPTL2 PE=2 SV=1 - [ANGL2_HUMAN]	18	4.33792	0.238124	1.55024	0.280332	2.94408	0.331597
Q9BYF1	Angiotensin-converting enzyme 2 OS=Homo sapiens GN=ACE2 PE=1 SV=2 - [ACE2_HUMAN]	14	2.68064	0.107306	2.0417	0.327381	2.36117	0.169686
P12821	Angiotensin-converting enzyme OS=Homo sapiens GN=ACE PE=1 SV=1 - [ACE_HUMAN]	32	2.40534	0.213366	1.64322	0.319309	2.02428	0.243657
P01019	Angiotensinogen OS=Homo sapiens GN=AGT PE=1 SV=1 - [ANGT_HUMAN]	7	1.80756	0.352066	1.21681	0.699379	1.51218	0.437018
Q9P0K7	Ankycorbin OS=Homo sapiens GN=RAI14 PE=1 SV=2 - [RAI14_HUMAN]	5	4.47067	0.181993	1.66882	0.358887	3.06974	0.270252
A6QL63	Ankyrin repeat and BTB/POZ domain-containing protein BTBD11 OS=Homo sapiens GN=BTBD11 PE=2 SV=3 - [BTBDB_HUMAN]	2	1.2789	0.867027	1.54043	0.774575	1.40966	0.792743
Q9P2R3	Ankyrin repeat and FYVE domain-containing protein 1 OS=Homo sapiens GN=ANKFY1 PE=1 SV=2 - [ANFY1_HUMAN]	28	1.24564	0.21044	1.11555	0.345928	1.18059	0.218854
Q9P2G1	Ankyrin repeat and IBR domain-containing protein 1 OS=Homo sapiens GN=ANKIB1 PE=1 SV=3 - [AKIB1_HUMAN]	13	1.39525	0.27437	1.08648	0.417509	1.24087	0.35164
Q8IWZ3	Ankyrin repeat and KH domain-containing protein 1 OS=Homo sapiens GN=ANKHD1 PE=1 SV=1 - [ANKH1_HUMAN]	2	1.53162	0.777269	1.3407	0.842673	1.43616	0.782461
Q92625	Ankyrin repeat and SAM domain-containing protein 1A OS=Homo sapiens GN=ANKS1A PE=1 SV=4 - [ANS1A_HUMAN]	5	1.24372	0.825027	1.03128	0.974785	1.1375	0.876143
Q8IZ07	Ankyrin repeat domain-containing protein 13A OS=Homo sapiens GN=ANKRD13A PE=1 SV=3 - [AN13A_HUMAN]	5	1.09073	0.856971	1.657	0.408092	1.37386	0.535331
Q53LP3	Ankyrin repeat domain-containing protein SOWAHC OS=Homo sapiens GN=SOWAHC PE=1 SV=1 - [SWAHC_HUMAN]	3	1.31823	0.769392	1.09129	0.925833	1.20476	0.816981
P04083	Annexin A1 OS=Homo sapiens GN=ANXA1 PE=1 SV=2 - [ANXA1_HUMAN]	28	1.22473	0.0564997	1.11461	0.30914	1.16967	0.112466
P50995	Annexin A11 OS=Homo sapiens GN=ANXA11 PE=1 SV=1 - [ANX11_HUMAN]	30	1.91945	0.265796	1.11724	0.812964	1.51835	0.395715
P27216	Annexin A13 OS=Homo sapiens GN=ANXA13 PE=1 SV=3 - [ANX13_HUMAN]	11	2.0214	0.20703	1.13458	0.752291	1.57799	0.350224
P07355	Annexin A2 OS=Homo sapiens GN=ANXA2 PE=1 SV=2 - [ANXA2_HUMAN]	33	1.7972	0.0216598	1.29982	0.214669	1.54851	0.0583833
P12429	Annexin A3 OS=Homo sapiens GN=ANXA3 PE=1 SV=3 - [ANXA3_HUMAN]	27	1.08859	0.572958	1.28805	0.0936497	1.18832	0.177175
P09525	Annexin A4 OS=Homo sapiens GN=ANXA4 PE=1 SV=4 - [ANXA4_HUMAN]	26	2.15066	0.0992331	1.71683	0.09568	1.93374	0.0880203
P08758	Annexin A5 OS=Homo sapiens GN=ANXA5 PE=1 SV=2 - [ANXA5_HUMAN]	29	1.36113	0.167123	1.26292	0.0929969	1.31203	0.109202
P08133	Annexin A6 OS=Homo sapiens GN=ANXA6 PE=1 SV=3 - [ANXA6_HUMAN]	52	1.7831	0.174378	1.18274	0.332741	1.48292	0.247608
P20073	Annexin A7 OS=Homo sapiens GN=ANXA7 PE=1 SV=3 - [ANXA7_HUMAN]	23	1.5568	0.27081	1.29349	0.481773	1.42514	0.293632
O76027	Annexin A9 OS=Homo sapiens GN=ANXA9 PE=1 SV=3 - [ANXA9_HUMAN]	12	2.99261	0.297283	1.75225	0.515695	2.37243	0.352727
Q5XXA6	Anoctamin-1 OS=Homo sapiens GN=ANO1 PE=1 SV=1 - [ANO1_HUMAN]	2	4.60389	0.461969	1.27979	0.866661	2.94184	0.577956
Q4KMQ2	Anoctamin-6 OS=Homo sapiens GN=ANO6 PE=1 SV=2 - [ANO6_HUMAN]	20	3.02666	0.216396	1.77039	0.224581	2.39853	0.243006
Q6IWH7	Anoctamin-7 OS=Homo sapiens GN=ANO7 PE=1 SV=2 - [ANO7_HUMAN]	26	0.92244	0.551164	1.23096	0.342207	1.0767	0.677041
O95994	Anterior gradient protein 2 homolog OS=Homo sapiens GN=AGR2 PE=1 SV=1 - [AGR2_HUMAN]	2	1.03209	0.982626	1.57966	0.762888	1.30587	0.837457
Q9H6X2	Anthrax toxin receptor 1 OS=Homo sapiens GN=ANTXR1 PE=1 SV=2 - [ANTR1_HUMAN]	3	1.03271	0.982294	2.84813	0.554038	1.94042	0.677402
P58335	Anthrax toxin receptor 2 OS=Homo sapiens GN=ANTXR2 PE=1 SV=5 - [ANTR2_HUMAN]	5	1.76138	0.349293	1.13532	0.797592	1.44835	0.474442
P03973	Antileukoproteinase OS=Homo sapiens GN=SLPI PE=1 SV=2 - [SLPI_HUMAN]	7	4.21091	0.298479	0.917266	0.903826	2.56409	0.476872
P01008	Antithrombin-III OS=Homo sapiens GN=SERPINC1 PE=1 SV=1 - [ANT3_HUMAN]	6	4.15777	0.359196	3.10954	0.364872	3.63365	0.340237
Q10567	AP-1 complex subunit beta-1 OS=Homo sapiens GN=AP1B1 PE=1 SV=2 - [AP1B1_HUMAN]	9	1.34744	0.198453	1.22256	0.107629	1.285	0.14522
O43747	AP-1 complex subunit gamma-1 OS=Homo sapiens GN=AP1G1 PE=1 SV=5 - [AP1G1_HUMAN]	23	1.21835	0.358503	1.33144	0.156575	1.2749	0.199988
O75843	AP-1 complex subunit gamma-like 2 OS=Homo sapiens GN=AP1G2 PE=1 SV=1 - [AP1G2_HUMAN]	13	0.972312	0.874108	1.11991	0.321196	1.04611	0.716253
Q9BXS5	AP-1 complex subunit mu-1 OS=Homo sapiens GN=AP1M1 PE=1 SV=3 - [AP1M1_HUMAN]	5	1.47796	0.546131	1.19111	0.715132	1.33453	0.579247
Q9Y6Q5	AP-1 complex subunit mu-2 OS=Homo sapiens GN=AP1M2 PE=1 SV=4 - [AP1M2_HUMAN]	10	1.00601	0.974379	1.14835	0.394546	1.07718	0.602602
P61966	AP-1 complex subunit sigma-1A OS=Homo sapiens GN=AP1S1 PE=1 SV=1 - [AP1S1_HUMAN]	5	1.03168	0.92803	1.08266	0.811471	1.05717	0.846284
O95782	AP-2 complex subunit alpha-1 OS=Homo sapiens GN=AP2A1 PE=1 SV=3 - [AP2A1_HUMAN]	14	1.31605	0.196978	1.09934	0.29479	1.2077	0.237349
O94973	AP-2 complex subunit alpha-2 OS=Homo sapiens GN=AP2A2 PE=1 SV=2 - [AP2A2_HUMAN]	16	1.53161	0.254597	1.34715	0.025663	1.43938	0.181888
P63010	AP-2 complex subunit beta OS=Homo sapiens GN=AP2B1 PE=1 SV=1 - [AP2B1_HUMAN]	9	1.63685	0.220034	1.30479	0.0891222	1.47082	0.2029
Q96CW1	AP-2 complex subunit mu OS=Homo sapiens GN=AP2M1 PE=1 SV=2 - [AP2M1_HUMAN]	19	1.60142	0.210886	1.28667	0.0961848	1.44405	0.19443
P53680	AP-2 complex subunit sigma OS=Homo sapiens GN=AP2S1 PE=1 SV=2 - [AP2S1_HUMAN]	3	1.66328	0.355383	1.32931	0.416135	1.49629	0.351932
Q2M2I8	AP2-associated protein kinase 1 OS=Homo sapiens GN=AAK1 PE=1 SV=3 - [AAK1_HUMAN]	11	1.11483	0.486645	1.16159	0.341291	1.13821	0.361094
O00203	AP-3 complex subunit beta-1 OS=Homo sapiens GN=AP3B1 PE=1 SV=3 - [AP3B1_HUMAN]	26	1.04058	0.848855	1.02561	0.858423	1.0331	0.829126
O14617	AP-3 complex subunit delta-1 OS=Homo sapiens GN=AP3D1 PE=1 SV=1 - [AP3D1_HUMAN]	11	0.973439	0.899182	1.11882	0.551204	1.04613	0.781337
Q9Y2T2	AP-3 complex subunit mu-1 OS=Homo sapiens GN=AP3M1 PE=1 SV=1 - [AP3M1_HUMAN]	10	1.01112	0.953991	0.948415	0.662283	0.979768	0.888057
Q92572	AP-3 complex subunit sigma-1 OS=Homo sapiens GN=AP3S1 PE=1 SV=1 - [AP3S1_HUMAN]	4	1.44235	0.288352	1.28266	0.0867647	1.36251	0.222804
Q9Y587	AP-4 complex subunit sigma-1 OS=Homo sapiens GN=AP4S1 PE=2 SV=1 - [AP4S1_HUMAN]	2	1.45552	0.801679	0.902272	0.943588	1.17889	0.897213
P02647	Apolipoprotein A-I OS=Homo sapiens GN=APOA1 PE=1 SV=1 - [APOA1_HUMAN]	23	1.50855	0.441064	2.17449	0.312164	1.84152	0.350337
P02652	Apolipoprotein A-II OS=Homo sapiens GN=APOA2 PE=1 SV=1 - [APOA2_HUMAN]	3	1.03133	0.983029	12.5073	0.380666	6.76931	0.529238
P06727	Apolipoprotein A-IV OS=Homo sapiens GN=APOA4 PE=1 SV=3 - [APOA4_HUMAN]	27	3.04629	0.203619	2.2119	0.073065	2.62909	0.163846
P04114	Apolipoprotein B-100 OS=Homo sapiens GN=APOB PE=1 SV=2 - [APOB_HUMAN]	10	0.84244	0.808298	1.26521	0.752172	1.05383	0.932663
P05090	Apolipoprotein D OS=Homo sapiens GN=APOD PE=1 SV=1 - [APOD_HUMAN]	12	3.77439	0.248058	2.20348	0.110623	2.98894	0.244527
P02649	Apolipoprotein E OS=Homo sapiens GN=APOE PE=1 SV=1 - [APOE_HUMAN]	21	2.82421	0.294222	1.58244	0.123582	2.20332	0.321084
Q07812	Apoptosis regulator BAX OS=Homo sapiens GN=BAX PE=1 SV=1 - [BAX_HUMAN]	4	1.76348	0.526988	1.07305	0.916427	1.41827	0.63962
Q9ULZ3	Apoptosis-associated speck-like protein containing a CARD OS=Homo sapiens GN=PYCARD PE=1 SV=2 - [ASC_HUMAN]	6	0.860347	0.753011	0.970339	0.954176	0.915343	0.833088
Q9BRQ8	Apoptosis-inducing factor 2 OS=Homo sapiens GN=AIFM2 PE=1 SV=1 - [AIFM2_HUMAN]	6	0.910997	0.769303	1.23429	0.568358	1.07264	0.817803
P29972	Aquaporin-1 OS=Homo sapiens GN=AQP1 PE=1 SV=3 - [AQP1_HUMAN]	4	3.22213	0.19181	1.8715	0.271142	2.54682	0.221653
P41181	Aquaporin-2 OS=Homo sapiens GN=AQP2 PE=1 SV=1 - [AQP2_HUMAN]	4	4.73011	0.0878384	3.11637	0.0987088	3.92324	0.0827714
O15296	Arachidonate 15-lipoxygenase B OS=Homo sapiens GN=ALOX15B PE=1 SV=3 - [LX15B_HUMAN]	25	0.757052	0.147666	0.97894	0.902389	0.867996	0.337409
Q9Y2X7	ARF GTPase-activating protein GIT1 OS=Homo sapiens GN=GIT1 PE=1 SV=2 - [GIT1_HUMAN]	4	1.62516	0.334449	1.77152	0.350923	1.69834	0.313279
Q14161	ARF GTPase-activating protein GIT2 OS=Homo sapiens GN=GIT2 PE=1 SV=2 - [GIT2_HUMAN]	2	0.76306	0.854359	0.812768	0.887366	0.787914	0.838751
P53367	Arfaptin-1 OS=Homo sapiens GN=ARFIP1 PE=1 SV=2 - [ARFP1_HUMAN]	7	1.44342	0.250485	1.20611	0.183092	1.32477	0.231401
P53365	Arfaptin-2 OS=Homo sapiens GN=ARFIP2 PE=1 SV=1 - [ARFP2_HUMAN]	3	0.916913	0.89501	1.01503	0.981854	0.965974	0.949228
P52594	Arf-GAP domain and FG repeat-containing protein 1 OS=Homo sapiens GN=AGFG1 PE=1 SV=2 - [AGFG1_HUMAN]	2	1.18121	0.909109	1.3857	0.825976	1.28345	0.844615
Q15057	Arf-GAP with coiled-coil, ANK repeat and PH domain-containing protein 2 OS=Homo sapiens GN=ACAP2 PE=1 SV=3 - [ACAP2_HUMAN]	10	1.35174	0.433003	1.06865	0.832312	1.21019	0.547266
Q96P47	Arf-GAP with GTPase, ANK repeat and PH domain-containing protein 3 OS=Homo sapiens GN=AGAP3 PE=1 SV=2 - [AGAP3_HUMAN]	2	0.995927	0.990914	0.928464	0.811863	0.962196	0.891605
Q96P48	Arf-GAP with Rho-GAP domain, ANK repeat and PH domain-containing protein 1 OS=Homo sapiens GN=ARAP1 PE=1 SV=3 - [ARAP1_HUMAN]	3	1.57411	0.64363	1.14664	0.895365	1.36037	0.726866
Q8TDY4	Arf-GAP with SH3 domain, ANK repeat and PH domain-containing protein 3 OS=Homo sapiens GN=ASAP3 PE=1 SV=1 - [ASAP3_HUMAN]	4	1.32721	0.700892	0.899087	0.875533	1.11315	0.862118
P05089	Arginase-1 OS=Homo sapiens GN=ARG1 PE=1 SV=2 - [ARGI1_HUMAN]	3	0.77653	0.737133	2.72099	0.459875	1.74876	0.64836
P54136	Arginine--tRNA ligase, cytoplasmic OS=Homo sapiens GN=RARS PE=1 SV=2 - [SYRC_HUMAN]	27	1.20576	0.389302	1.19303	0.170841	1.19939	0.251678
P04424	Argininosuccinate lyase OS=Homo sapiens GN=ASL PE=1 SV=4 - [ARLY_HUMAN]	22	1.75941	0.240738	1.33051	0.0161277	1.54496	0.22576
P00966	Argininosuccinate synthase OS=Homo sapiens GN=ASS1 PE=1 SV=2 - [ASSY_HUMAN]	25	4.0514	0.266054	1.44695	0.190296	2.74917	0.363761
O95260	Arginyl-tRNA--protein transferase 1 OS=Homo sapiens GN=ATE1 PE=1 SV=2 - [ATE1_HUMAN]	2	2.6358	0.574586	1.23911	0.88362	1.93745	0.665726
Q6NXE6	Armadillo repeat-containing protein 6 OS=Homo sapiens GN=ARMC6 PE=1 SV=2 - [ARMC6_HUMAN]	11	1.0341	0.821913	1.14348	0.24996	1.08879	0.470555
Q8IUR7	Armadillo repeat-containing protein 8 OS=Homo sapiens GN=ARMC8 PE=1 SV=2 - [ARMC8_HUMAN]	2	1.25391	0.87736	1.20185	0.899834	1.22788	0.870183
P20711	Aromatic-L-amino-acid decarboxylase OS=Homo sapiens GN=DDC PE=1 SV=2 - [DDC_HUMAN]	21	4.3841	0.273486	1.43433	0.245061	2.90921	0.379127
Q7Z6K5	Arpin OS=Homo sapiens GN=ARPIN PE=1 SV=1 - [ARPIN_HUMAN]	8	1.14085	0.373233	1.1713	0.180467	1.15608	0.230769
Q8N5I2	Arrestin domain-containing protein 1 OS=Homo sapiens GN=ARRDC1 PE=2 SV=1 - [ARRD1_HUMAN]	8	1.79677	0.120566	1.70884	0.0577627	1.7528	0.0699108
P18440	Arylamine N-acetyltransferase 1 OS=Homo sapiens GN=NAT1 PE=1 SV=2 - [ARY1_HUMAN]	8	1.04454	0.825421	1.02711	0.849253	1.03582	0.809311
P15289	Arylsulfatase A OS=Homo sapiens GN=ARSA PE=1 SV=3 - [ARSA_HUMAN]	3	2.04119	0.656693	1.33371	0.845343	1.68745	0.709207
P15848	Arylsulfatase B OS=Homo sapiens GN=ARSB PE=1 SV=1 - [ARSB_HUMAN]	2	0.90677	0.9463	1.23638	0.884785	1.07157	0.955238
P54793	Arylsulfatase F OS=Homo sapiens GN=ARSF PE=1 SV=4 - [ARSF_HUMAN]	11	3.01264	0.310742	1.4161	0.488879	2.21437	0.392377
P08243	Asparagine synthetase [glutamine-hydrolyzing] OS=Homo sapiens GN=ASNS PE=1 SV=4 - [ASNS_HUMAN]	8	1.08356	0.87762	1.01797	0.971438	1.05077	0.908811
O43776	Asparagine--tRNA ligase, cytoplasmic OS=Homo sapiens GN=NARS PE=1 SV=1 - [SYNC_HUMAN]	17	1.07131	0.695986	1.1156	0.382413	1.09346	0.494941
P17174	Aspartate aminotransferase, cytoplasmic OS=Homo sapiens GN=GOT1 PE=1 SV=3 - [AATC_HUMAN]	26	1.90703	0.225729	1.43812	0.126583	1.67258	0.215499
P00505	Aspartate aminotransferase, mitochondrial OS=Homo sapiens GN=GOT2 PE=1 SV=3 - [AATM_HUMAN]	5	1.24636	0.826641	1.19445	0.854136	1.22041	0.812569
P14868	Aspartate--tRNA ligase, cytoplasmic OS=Homo sapiens GN=DARS PE=1 SV=2 - [SYDC_HUMAN]	23	1.14209	0.494571	1.21632	0.118887	1.17921	0.253021
Q9ULA0	Aspartyl aminopeptidase OS=Homo sapiens GN=DNPEP PE=1 SV=1 - [DNPEP_HUMAN]	10	1.19651	0.29116	1.22652	0.0680786	1.21152	0.12939
Q15121	Astrocytic phosphoprotein PEA-15 OS=Homo sapiens GN=PEA15 PE=1 SV=2 - [PEA15_HUMAN]	5	1.19983	0.256031	1.05888	0.626995	1.12936	0.341093
Q9UBB4	Ataxin-10 OS=Homo sapiens GN=ATXN10 PE=1 SV=1 - [ATX10_HUMAN]	21	1.0715	0.679859	1.15137	0.252297	1.11144	0.407446
P54252	Ataxin-3 OS=Homo sapiens GN=ATXN3 PE=1 SV=4 - [ATX3_HUMAN]	5	1.16454	0.758342	1.02869	0.952927	1.09662	0.823625
Q6DD88	Atlastin-3 OS=Homo sapiens GN=ATL3 PE=1 SV=1 - [ATLA3_HUMAN]	4	0.850103	0.862593	0.91376	0.923948	0.881932	0.869806
P25705	ATP synthase subunit alpha, mitochondrial OS=Homo sapiens GN=ATP5A1 PE=1 SV=1 - [ATPA_HUMAN]	3	0.191056	0.44531	0.233688	0.472719	0.212372	0.287086
O43681	ATPase ASNA1 OS=Homo sapiens GN=ASNA1 PE=1 SV=2 - [ASNA_HUMAN]	7	1.45304	0.253261	1.28576	0.0910751	1.3694	0.193795
Q9NP58	ATP-binding cassette sub-family B member 6, mitochondrial OS=Homo sapiens GN=ABCB6 PE=1 SV=1 - [ABCB6_HUMAN]	6	4.27138	0.210355	1.27294	0.721197	2.77216	0.349658
O14678	ATP-binding cassette sub-family D member 4 OS=Homo sapiens GN=ABCD4 PE=1 SV=1 - [ABCD4_HUMAN]	4	3.52054	0.50667	1.57528	0.764169	2.54791	0.582716
P61221	ATP-binding cassette sub-family E member 1 OS=Homo sapiens GN=ABCE1 PE=1 SV=1 - [ABCE1_HUMAN]	17	1.27029	0.297932	1.11208	0.375385	1.19119	0.310305
Q8NE71	ATP-binding cassette sub-family F member 1 OS=Homo sapiens GN=ABCF1 PE=1 SV=2 - [ABCF1_HUMAN]	9	1.01046	0.938378	1.14796	0.516124	1.07921	0.648428
Q9NUQ8	ATP-binding cassette sub-family F member 3 OS=Homo sapiens GN=ABCF3 PE=1 SV=2 - [ABCF3_HUMAN]	15	1.18774	0.284013	1.17324	0.165435	1.18049	0.171945
P53396	ATP-citrate synthase OS=Homo sapiens GN=ACLY PE=1 SV=3 - [ACLY_HUMAN]	50	1.07427	0.640108	1.23428	0.141235	1.15427	0.286846
Q8IW45	ATP-dependent (S)-NAD(P)H-hydrate dehydratase OS=Homo sapiens GN=CARKD PE=1 SV=1 - [NNRD_HUMAN]	11	1.28125	0.246573	1.29073	0.0483948	1.28599	0.0990605
Q92499	ATP-dependent RNA helicase DDX1 OS=Homo sapiens GN=DDX1 PE=1 SV=2 - [DDX1_HUMAN]	16	1.42899	0.200554	1.17035	0.24244	1.29967	0.213058
Q9NUU7	ATP-dependent RNA helicase DDX19A OS=Homo sapiens GN=DDX19A PE=1 SV=1 - [DD19A_HUMAN]	14	1.16145	0.542147	1.06038	0.528194	1.11092	0.548559
Q9GZR7	ATP-dependent RNA helicase DDX24 OS=Homo sapiens GN=DDX24 PE=1 SV=1 - [DDX24_HUMAN]	1	1.51443	0.782603	0.895593	0.939541	1.20501	0.884755
O00148	ATP-dependent RNA helicase DDX39A OS=Homo sapiens GN=DDX39A PE=1 SV=2 - [DX39A_HUMAN]	2	1.1423	0.84366	1.16198	0.819376	1.15214	0.803155
O00571	ATP-dependent RNA helicase DDX3X OS=Homo sapiens GN=DDX3X PE=1 SV=3 - [DDX3X_HUMAN]	7	1.09682	0.565062	1.03418	0.699219	1.0655	0.591013
O15523	ATP-dependent RNA helicase DDX3Y OS=Homo sapiens GN=DDX3Y PE=1 SV=2 - [DDX3Y_HUMAN]	3	1.94696	0.521996	0.932671	0.939653	1.43982	0.689346
Q7Z478	ATP-dependent RNA helicase DHX29 OS=Homo sapiens GN=DHX29 PE=1 SV=2 - [DHX29_HUMAN]	7	1.08018	0.889406	1.0453	0.937478	1.06274	0.899363
P48048	ATP-sensitive inward rectifier potassium channel 1 OS=Homo sapiens GN=KCNJ1 PE=1 SV=1 - [IRK1_HUMAN]	6	10.406	0.347692	1.37661	0.733487	5.89131	0.485337
P16066	Atrial natriuretic peptide receptor 1 OS=Homo sapiens GN=NPR1 PE=1 SV=1 - [ANPRA_HUMAN]	2	11.593	0.384051	1.51527	0.78234	6.55413	0.514172
P20594	Atrial natriuretic peptide receptor 2 OS=Homo sapiens GN=NPR2 PE=1 SV=1 - [ANPRB_HUMAN]	4	1.61796	0.62102	1.11618	0.907115	1.36707	0.71197
P17342	Atrial natriuretic peptide receptor 3 OS=Homo sapiens GN=NPR3 PE=1 SV=2 - [ANPRC_HUMAN]	13	1.84446	0.112648	1.43883	0.19107	1.64165	0.106608
O75882	Attractin OS=Homo sapiens GN=ATRN PE=1 SV=2 - [ATRN_HUMAN]	12	2.52969	0.25326	1.30616	0.497473	1.91793	0.338803
Q9H1Y0	Autophagy protein 5 OS=Homo sapiens GN=ATG5 PE=1 SV=2 - [ATG5_HUMAN]	5	0.925633	0.799014	1.05608	0.860963	0.990854	0.971435
Q676U5	Autophagy-related protein 16-1 OS=Homo sapiens GN=ATG16L1 PE=1 SV=2 - [A16L1_HUMAN]	14	0.919201	0.617379	1.10151	0.534764	1.01035	0.939832
Q2TAZ0	Autophagy-related protein 2 homolog A OS=Homo sapiens GN=ATG2A PE=1 SV=3 - [ATG2A_HUMAN]	2	1.17123	0.869918	1.16606	0.870673	1.16865	0.848142
Q96BY7	Autophagy-related protein 2 homolog B OS=Homo sapiens GN=ATG2B PE=1 SV=5 - [ATG2B_HUMAN]	8	1.1138	0.873724	1.0808	0.908114	1.0973	0.870544
Q7Z3C6	Autophagy-related protein 9A OS=Homo sapiens GN=ATG9A PE=1 SV=3 - [ATG9A_HUMAN]	2	1.3519	0.838437	0.760673	0.852744	1.05629	0.965198
Q96BJ3	Axin interactor, dorsalization-associated protein OS=Homo sapiens GN=AIDA PE=1 SV=1 - [AIDA_HUMAN]	9	2.02402	0.220268	1.31092	0.478474	1.66747	0.289923
P20160	Azurocidin OS=Homo sapiens GN=AZU1 PE=1 SV=3 - [CAP7_HUMAN]	4	1.50699	0.479332	1.68738	0.295994	1.59719	0.310224
Q5W0U4	B box and SPRY domain-containing protein OS=Homo sapiens GN=BSPRY PE=2 SV=1 - [BSPRY_HUMAN]	14	1.21396	0.215899	1.31505	0.120659	1.2645	0.123867
Q9NR09	Baculoviral IAP repeat-containing protein 6 OS=Homo sapiens GN=BIRC6 PE=1 SV=2 - [BIRC6_HUMAN]	17	1.36901	0.412613	1.25304	0.476501	1.31103	0.384586
O95816	BAG family molecular chaperone regulator 2 OS=Homo sapiens GN=BAG2 PE=1 SV=1 - [BAG2_HUMAN]	7	1.02841	0.933889	1.24336	0.522367	1.13588	0.665724
O95817	BAG family molecular chaperone regulator 3 OS=Homo sapiens GN=BAG3 PE=1 SV=3 - [BAG3_HUMAN]	3	1.68266	0.306717	1.48428	0.35376	1.58347	0.288709
Q9UL15	BAG family molecular chaperone regulator 5 OS=Homo sapiens GN=BAG5 PE=1 SV=1 - [BAG5_HUMAN]	9	1.29202	0.137652	1.21442	0.154777	1.25322	0.121992
P02730	Band 3 anion transport protein OS=Homo sapiens GN=SLC4A1 PE=1 SV=3 - [B3AT_HUMAN]	4	1.14923	0.880891	0.867274	0.891933	1.00825	0.992126
Q8NFJ9	Bardet-Biedl syndrome 1 protein OS=Homo sapiens GN=BBS1 PE=1 SV=1 - [BBS1_HUMAN]	2	4.47938	0.465885	1.00245	0.998655	2.74091	0.60541
Q9BXC9	Bardet-Biedl syndrome 2 protein OS=Homo sapiens GN=BBS2 PE=1 SV=1 - [BBS2_HUMAN]	3	1.16222	0.823862	1.28691	0.73037	1.22457	0.740936
O75531	Barrier-to-autointegration factor OS=Homo sapiens GN=BANF1 PE=1 SV=1 - [BAF_HUMAN]	6	1.136	0.465328	1.1288	0.329108	1.1324	0.319879
P50895	Basal cell adhesion molecule OS=Homo sapiens GN=BCAM PE=1 SV=2 - [BCAM_HUMAN]	15	5.10583	0.263413	1.46405	0.33602	3.28494	0.376831
P98160	Basement membrane-specific heparan sulfate proteoglycan core protein OS=Homo sapiens GN=HSPG2 PE=1 SV=4 - [PGBM_HUMAN]	13	2.33715	0.175473	2.12516	0.0592828	2.23115	0.106346
Q7L1Q6	Basic leucine zipper and W2 domain-containing protein 1 OS=Homo sapiens GN=BZW1 PE=1 SV=1 - [BZW1_HUMAN]	18	0.904446	0.553847	0.974459	0.882146	0.939452	0.637611
Q9Y6E2	Basic leucine zipper and W2 domain-containing protein 2 OS=Homo sapiens GN=BZW2 PE=1 SV=1 - [BZW2_HUMAN]	3	1.84086	0.366434	1.36237	0.525151	1.60161	0.394314
P35613	Basigin OS=Homo sapiens GN=BSG PE=1 SV=2 - [BASI_HUMAN]	7	2.76074	0.151878	1.07589	0.854812	1.91831	0.315549
Q8WV28	B-cell linker protein OS=Homo sapiens GN=BLNK PE=1 SV=2 - [BLNK_HUMAN]	3	2.1844	0.632656	3.25724	0.522642	2.72082	0.544739
O95999	B-cell lymphoma/leukemia 10 OS=Homo sapiens GN=BCL10 PE=1 SV=1 - [BCL10_HUMAN]	6	1.53378	0.402124	1.32296	0.5653	1.42837	0.418691
P51572	B-cell receptor-associated protein 31 OS=Homo sapiens GN=BCAP31 PE=1 SV=3 - [BAP31_HUMAN]	4	0.373073	0.569971	0.336449	0.543506	0.354761	0.412148
Q7Z465	Bcl-2/adenovirus E1B 19 kDa-interacting protein 2-like protein OS=Homo sapiens GN=BNIPL PE=1 SV=1 - [BNIPL_HUMAN]	2	1.17591	0.911528	0.723092	0.826971	0.949499	0.966139
Q07817	Bcl-2-like protein 1 OS=Homo sapiens GN=BCL2L1 PE=1 SV=1 - [B2CL1_HUMAN]	2	1.03417	0.981519	1.39534	0.822507	1.21475	0.877785
Q92843	Bcl-2-like protein 2 OS=Homo sapiens GN=BCL2L2 PE=1 SV=2 - [B2CL2_HUMAN]	2	1.37668	0.740197	1.13252	0.895996	1.2546	0.781984
Q14457	Beclin-1 OS=Homo sapiens GN=BECN1 PE=1 SV=2 - [BECN1_HUMAN]	2	1.42457	0.812215	1.3736	0.830384	1.39908	0.795994
Q68DQ2	Beta/gamma crystallin domain-containing protein 3 OS=Homo sapiens GN=CRYBG3 PE=2 SV=2 - [CRBG3_HUMAN]	14	0.871837	0.403221	1.06635	0.634946	0.969095	0.815814
P15291	Beta-1,4-galactosyltransferase 1 OS=Homo sapiens GN=B4GALT1 PE=1 SV=5 - [B4GT1_HUMAN]	2	5.71901	0.43525	1.62326	0.750481	3.67113	0.535846
P61769	Beta-2-microglobulin OS=Homo sapiens GN=B2M PE=1 SV=1 - [B2MG_HUMAN]	6	1.80655	0.313656	2.02248	0.0791698	1.91452	0.147484
P25098	Beta-adrenergic receptor kinase 1 OS=Homo sapiens GN=ADRBK1 PE=1 SV=2 - [ARBK1_HUMAN]	21	0.965031	0.818379	1.075	0.542306	1.02001	0.861518
P49407	Beta-arrestin-1 OS=Homo sapiens GN=ARRB1 PE=1 SV=2 - [ARRB1_HUMAN]	13	1.14314	0.407017	1.14382	0.272421	1.14348	0.277231
P42025	Beta-centractin OS=Homo sapiens GN=ACTR1B PE=1 SV=1 - [ACTY_HUMAN]	5	1.75288	0.3433	1.13865	0.783893	1.44577	0.460394
P16278	Beta-galactosidase OS=Homo sapiens GN=GLB1 PE=1 SV=2 - [BGAL_HUMAN]	6	2.98191	0.303005	1.10657	0.789629	2.04424	0.443286
P08236	Beta-glucuronidase OS=Homo sapiens GN=GUSB PE=1 SV=2 - [BGLR_HUMAN]	10	2.17258	0.231606	1.76798	0.0147738	1.97028	0.159454
P06865	Beta-hexosaminidase subunit alpha OS=Homo sapiens GN=HEXA PE=1 SV=2 - [HEXA_HUMAN]	9	1.51049	0.347346	0.944264	0.742043	1.22737	0.558653
P07686	Beta-hexosaminidase subunit beta OS=Homo sapiens GN=HEXB PE=1 SV=3 - [HEXB_HUMAN]	15	1.41683	0.265042	1.07855	0.52464	1.24769	0.354779
Q93088	Betaine--homocysteine S-methyltransferase 1 OS=Homo sapiens GN=BHMT PE=1 SV=2 - [BHMT1_HUMAN]	13	3.1032	0.186588	1.39584	0.307943	2.24952	0.275462
Q53H82	Beta-lactamase-like protein 2 OS=Homo sapiens GN=LACTB2 PE=1 SV=2 - [LACB2_HUMAN]	2	2.7045	0.421206	1.30447	0.779879	2.00449	0.521743
O00462	Beta-mannosidase OS=Homo sapiens GN=MANBA PE=1 SV=3 - [MANBA_HUMAN]	3	1.65496	0.741825	0.873255	0.925829	1.26411	0.858954
P08118	Beta-microseminoprotein OS=Homo sapiens GN=MSMB PE=1 SV=1 - [MSMB_HUMAN]	6	1.16135	0.68399	1.09016	0.759675	1.12576	0.676851
Q9Y5Z0	Beta-secretase 2 OS=Homo sapiens GN=BACE2 PE=1 SV=1 - [BACE2_HUMAN]	9	0.794947	0.193457	0.749908	0.0869973	0.772427	0.0588641
A1A5D9	Bicaudal D-related protein 2 OS=Homo sapiens GN=CCDC64B PE=2 SV=2 - [BICR2_HUMAN]	13	1.56178	0.0273758	1.40442	0.152231	1.4831	0.0522335
O43252	Bifunctional 3'-phosphoadenosine 5'-phosphosulfate synthase 1 OS=Homo sapiens GN=PAPSS1 PE=1 SV=2 - [PAPS1_HUMAN]	3	2.32289	0.369418	1.17347	0.813873	1.74818	0.49293
O95340	Bifunctional 3'-phosphoadenosine 5'-phosphosulfate synthase 2 OS=Homo sapiens GN=PAPSS2 PE=1 SV=2 - [PAPS2_HUMAN]	1	1.97862	0.668299	1.2005	0.900435	1.58956	0.738324
Q3LXA3	Bifunctional ATP-dependent dihydroxyacetone kinase/FAD-AMP lyase (cyclizing) OS=Homo sapiens GN=DAK PE=1 SV=2 - [DHAK_HUMAN]	20	1.7714	0.157349	1.37618	0.0386328	1.57379	0.136695
Q13057	Bifunctional coenzyme A synthase OS=Homo sapiens GN=COASY PE=1 SV=4 - [COASY_HUMAN]	14	1.20685	0.518363	1.13832	0.494258	1.17259	0.478262
P34913	Bifunctional epoxide hydrolase 2 OS=Homo sapiens GN=EPHX2 PE=1 SV=2 - [HYES_HUMAN]	20	1.02865	0.883485	1.14144	0.203018	1.08504	0.56555
P07814	Bifunctional glutamate/proline--tRNA ligase OS=Homo sapiens GN=EPRS PE=1 SV=5 - [SYEP_HUMAN]	34	1.15179	0.538031	1.18224	0.230987	1.16702	0.363626
O60502	Bifunctional protein NCOAT OS=Homo sapiens GN=MGEA5 PE=1 SV=2 - [NCOAT_HUMAN]	12	1.07831	0.669366	1.05768	0.679165	1.06799	0.632604
P31939	Bifunctional purine biosynthesis protein PURH OS=Homo sapiens GN=ATIC PE=1 SV=3 - [PUR9_HUMAN]	30	1.40573	0.255835	1.39332	0.0681885	1.39952	0.140609
Q9Y223	Bifunctional UDP-N-acetylglucosamine 2-epimerase/N-acetylmannosamine kinase OS=Homo sapiens GN=GNE PE=1 SV=1 - [GLCNE_HUMAN]	19	1.06199	0.652773	1.18866	0.10983	1.12532	0.294497
P21810	Biglycan OS=Homo sapiens GN=BGN PE=1 SV=2 - [PGS1_HUMAN]	10	1.67011	0.527954	1.03338	0.957107	1.35174	0.643192
P19835	Bile salt-activated lipase OS=Homo sapiens GN=CEL PE=1 SV=3 - [CEL_HUMAN]	2	0.532457	0.688544	1.94464	0.674912	1.23855	0.881201
P53004	Biliverdin reductase A OS=Homo sapiens GN=BLVRA PE=1 SV=2 - [BIEA_HUMAN]	16	1.05353	0.776049	1.09317	0.476784	1.07335	0.598244
Q6QNY0	Biogenesis of lysosome-related organelles complex 1 subunit 3 OS=Homo sapiens GN=BLOC1S3 PE=1 SV=1 - [BL1S3_HUMAN]	2	1.43926	0.807168	1.56552	0.767044	1.50239	0.758914
Q9NUP1	Biogenesis of lysosome-related organelles complex 1 subunit 4 OS=Homo sapiens GN=BLOC1S4 PE=1 SV=1 - [BL1S4_HUMAN]	3	0.735504	0.752049	0.863647	0.877975	0.799575	0.769816
Q8TDH9	Biogenesis of lysosome-related organelles complex 1 subunit 5 OS=Homo sapiens GN=BLOC1S5 PE=1 SV=1 - [BL1S5_HUMAN]	2	0.939296	0.965579	1.25023	0.878909	1.09476	0.941566
P43251	Biotinidase OS=Homo sapiens GN=BTD PE=1 SV=2 - [BTD_HUMAN]	3	0.546823	0.428334	0.638627	0.519278	0.592725	0.331984
P50747	Biotin--protein ligase OS=Homo sapiens GN=HLCS PE=1 SV=1 - [BPL1_HUMAN]	10	1.03828	0.910872	1.26926	0.550778	1.15377	0.666608
Q9Y6X5	Bis(5'-adenosyl)-triphosphatase ENPP4 OS=Homo sapiens GN=ENPP4 PE=1 SV=3 - [ENPP4_HUMAN]	7	0.605376	0.388139	0.606194	0.358708	0.605785	0.253548
P50583	Bis(5'-nucleosyl)-tetraphosphatase [asymmetrical] OS=Homo sapiens GN=NUDT2 PE=1 SV=3 - [AP4A_HUMAN]	8	0.974755	0.883232	0.901124	0.481068	0.93794	0.612796
P07738	Bisphosphoglycerate mutase OS=Homo sapiens GN=BPGM PE=1 SV=2 - [PMGE_HUMAN]	2	0.962517	0.978987	1.21538	0.893869	1.08895	0.944783
Q13867	Bleomycin hydrolase OS=Homo sapiens GN=BLMH PE=1 SV=1 - [BLMH_HUMAN]	6	1.62419	0.225991	2.89252	0.326255	2.25836	0.356222
Q9H3K6	BolA-like protein 2 OS=Homo sapiens GN=BOLA2 PE=1 SV=1 - [BOLA2_HUMAN]	5	1.22277	0.330397	1.20399	0.220065	1.21338	0.237382
P32247	Bombesin receptor subtype-3 OS=Homo sapiens GN=BRS3 PE=1 SV=1 - [BRS3_HUMAN]	2	13.0107	0.379019	1.9696	0.670032	7.49017	0.49738
Q10589	Bone marrow stromal antigen 2 OS=Homo sapiens GN=BST2 PE=1 SV=1 - [BST2_HUMAN]	4	12.7216	0.261298	3.40913	0.108681	8.06536	0.334139
Q8TDL5	BPI fold-containing family B member 1 OS=Homo sapiens GN=BPIFB1 PE=1 SV=1 - [BPIB1_HUMAN]	7	2.01683	0.181283	1.79793	0.523095	1.90738	0.346525
Q8N4F0	BPI fold-containing family B member 2 OS=Homo sapiens GN=BPIFB2 PE=1 SV=2 - [BPIB2_HUMAN]	5	2.4631	0.188846	1.58957	0.423619	2.02634	0.24598
P80723	Brain acid soluble protein 1 OS=Homo sapiens GN=BASP1 PE=1 SV=2 - [BASP1_HUMAN]	19	1.18644	0.442349	1.18966	0.677043	1.18805	0.574833
Q9UQB8	Brain-specific angiogenesis inhibitor 1-associated protein 2 OS=Homo sapiens GN=BAIAP2 PE=1 SV=1 - [BAIP2_HUMAN]	38	2.22471	0.0401683	1.90862	0.0474796	2.06667	0.0312027
Q9UHR4	Brain-specific angiogenesis inhibitor 1-associated protein 2-like protein 1 OS=Homo sapiens GN=BAIAP2L1 PE=1 SV=2 - [BI2L1_HUMAN]	32	2.47661	0.111106	1.61764	0.132291	2.04712	0.129152
Q9NXR7	BRCA1-A complex subunit BRE OS=Homo sapiens GN=BRE PE=1 SV=2 - [BRE_HUMAN]	3	1.10963	0.831603	1.32172	0.569914	1.21567	0.641278
P11274	Breakpoint cluster region protein OS=Homo sapiens GN=BCR PE=1 SV=2 - [BCR_HUMAN]	17	2.86671	0.175363	1.58342	0.24103	2.22507	0.221043
P56945	Breast cancer anti-estrogen resistance protein 1 OS=Homo sapiens GN=BCAR1 PE=1 SV=2 - [BCAR1_HUMAN]	2	1.07624	0.959633	1.0369	0.980069	1.05657	0.963919
O75363	Breast carcinoma-amplified sequence 1 OS=Homo sapiens GN=BCAS1 PE=1 SV=2 - [BCAS1_HUMAN]	21	1.27044	0.0950482	1.45003	0.0744286	1.36023	0.0686178
Q9H6U6	Breast carcinoma-amplified sequence 3 OS=Homo sapiens GN=BCAS3 PE=1 SV=3 - [BCAS3_HUMAN]	3	1.17866	0.861708	1.15379	0.877887	1.16623	0.847001
Q9Y6D6	Brefeldin A-inhibited guanine nucleotide-exchange protein 1 OS=Homo sapiens GN=ARFGEF1 PE=1 SV=2 - [BIG1_HUMAN]	13	1.13733	0.421059	1.09527	0.400725	1.1163	0.39089
Q9Y6D5	Brefeldin A-inhibited guanine nucleotide-exchange protein 2 OS=Homo sapiens GN=ARFGEF2 PE=1 SV=3 - [BIG2_HUMAN]	19	1.01921	0.923037	1.08152	0.533193	1.05037	0.744054
Q5TH69	Brefeldin A-inhibited guanine nucleotide-exchange protein 3 OS=Homo sapiens GN=ARFGEF3 PE=1 SV=3 - [BIG3_HUMAN]	33	0.941277	0.750178	0.98966	0.953593	0.965468	0.821271
Q9NQY0	Bridging integrator 3 OS=Homo sapiens GN=BIN3 PE=1 SV=1 - [BIN3_HUMAN]	9	1.22673	0.533098	1.41676	0.287862	1.32174	0.32751
Q15018	BRISC complex subunit Abro1 OS=Homo sapiens GN=FAM175B PE=1 SV=2 - [F175B_HUMAN]	7	1.35924	0.57119	1.17566	0.747513	1.26745	0.605101
Q5VW32	BRO1 domain-containing protein BROX OS=Homo sapiens GN=BROX PE=1 SV=1 - [BROX_HUMAN]	22	2.79875	0.102793	1.72581	0.151174	2.26228	0.127096
Q96CX2	BTB/POZ domain-containing protein KCTD12 OS=Homo sapiens GN=KCTD12 PE=1 SV=1 - [KCD12_HUMAN]	8	3.81566	0.366088	2.1139	0.499388	2.96478	0.405054
Q9BQ13	BTB/POZ domain-containing protein KCTD14 OS=Homo sapiens GN=KCTD14 PE=1 SV=2 - [KCD14_HUMAN]	2	2.19146	0.461865	2.64472	0.381854	2.41809	0.379628
Q9Y597	BTB/POZ domain-containing protein KCTD3 OS=Homo sapiens GN=KCTD3 PE=1 SV=2 - [KCTD3_HUMAN]	9	1.98023	0.344283	0.959774	0.949533	1.47	0.546431
Q7KYR7	Butyrophilin subfamily 2 member A1 OS=Homo sapiens GN=BTN2A1 PE=1 SV=3 - [BT2A1_HUMAN]	2	3.25262	0.522948	0.901049	0.942849	2.07684	0.66784
P11586	C-1-tetrahydrofolate synthase, cytoplasmic OS=Homo sapiens GN=MTHFD1 PE=1 SV=3 - [C1TC_HUMAN]	45	1.60038	0.217819	1.29039	0.0413611	1.44539	0.192807
Q86YS7	C2 domain-containing protein 5 OS=Homo sapiens GN=C2CD5 PE=1 SV=1 - [C2CD5_HUMAN]	8	1.13663	0.695981	1.33306	0.38639	1.23485	0.467479
Q8IZJ3	C3 and PZP-like alpha-2-macroglobulin domain-containing protein 8 OS=Homo sapiens GN=CPAMD8 PE=1 SV=2 - [CPMD8_HUMAN]	2	1.52149	0.780399	0.795126	0.87579	1.15831	0.909397
P27708	CAD protein OS=Homo sapiens GN=CAD PE=1 SV=3 - [PYR1_HUMAN]	15	1.18348	0.431842	1.1691	0.195122	1.17629	0.288429
P12830	Cadherin-1 OS=Homo sapiens GN=CDH1 PE=1 SV=3 - [CADH1_HUMAN]	6	0.87799	0.71287	0.646648	0.239517	0.762319	0.329477
P55287	Cadherin-11 OS=Homo sapiens GN=CDH11 PE=1 SV=2 - [CAD11_HUMAN]	3	7.31195	0.412421	2.12584	0.642087	4.7189	0.499064
P55291	Cadherin-15 OS=Homo sapiens GN=CDH15 PE=1 SV=1 - [CAD15_HUMAN]	9	1.03437	0.981411	7.97634	0.405829	4.50536	0.550607
Q12864	Cadherin-17 OS=Homo sapiens GN=CDH17 PE=1 SV=3 - [CAD17_HUMAN]	3	0.177453	0.436849	0.271255	0.497899	0.224354	0.297334
Q9BYE9	Cadherin-related family member 2 OS=Homo sapiens GN=CDHR2 PE=1 SV=2 - [CDHR2_HUMAN]	3	3.25457	0.484407	0.4965	0.535243	1.87553	0.698829
Q9HBB8	Cadherin-related family member 5 OS=Homo sapiens GN=CDHR5 PE=1 SV=3 - [CDHR5_HUMAN]	7	3.57155	0.336385	1.27734	0.784738	2.42445	0.465518
P05937	Calbindin OS=Homo sapiens GN=CALB1 PE=1 SV=2 - [CALB1_HUMAN]	10	3.31047	0.155853	3.66712	0.189758	3.48879	0.148505
Q99653	Calcineurin B homologous protein 1 OS=Homo sapiens GN=CHP1 PE=1 SV=3 - [CHP1_HUMAN]	12	3.30257	0.251157	1.98479	0.160061	2.64368	0.255858
Q96BS2	Calcineurin B homologous protein 3 OS=Homo sapiens GN=TESC PE=1 SV=3 - [CHP3_HUMAN]	5	1.13736	0.724308	1.05536	0.867946	1.09636	0.755159
Q9BRF8	Calcineurin-like phosphoesterase domain-containing protein 1 OS=Homo sapiens GN=CPPED1 PE=1 SV=3 - [CPPED_HUMAN]	8	1.41106	0.266649	1.24348	0.361345	1.32727	0.272134
Q9UKA8	Calcipressin-3 OS=Homo sapiens GN=RCAN3 PE=2 SV=1 - [RCAN3_HUMAN]	6	0.987496	0.978703	0.920312	0.857827	0.953904	0.902955
Q99828	Calcium and integrin-binding protein 1 OS=Homo sapiens GN=CIB1 PE=1 SV=4 - [CIB1_HUMAN]	16	1.14444	0.651773	1.36731	0.327936	1.25588	0.372861
Q96RR4	Calcium/calmodulin-dependent protein kinase kinase 2 OS=Homo sapiens GN=CAMKK2 PE=1 SV=2 - [KKCC2_HUMAN]	14	1.47353	0.0249855	1.41017	0.0454868	1.44185	0.017024
Q14012	Calcium/calmodulin-dependent protein kinase type 1 OS=Homo sapiens GN=CAMK1 PE=1 SV=1 - [KCC1A_HUMAN]	10	0.999913	0.999658	1.14512	0.450213	1.07252	0.65254
Q13554	Calcium/calmodulin-dependent protein kinase type II subunit beta OS=Homo sapiens GN=CAMK2B PE=1 SV=3 - [KCC2B_HUMAN]	2	0.731805	0.748563	1.1341	0.894633	0.932953	0.930039
Q13557	Calcium/calmodulin-dependent protein kinase type II subunit delta OS=Homo sapiens GN=CAMK2D PE=1 SV=3 - [KCC2D_HUMAN]	11	0.932708	0.774563	0.793851	0.274805	0.86328	0.416085
Q13555	Calcium/calmodulin-dependent protein kinase type II subunit gamma OS=Homo sapiens GN=CAMK2G PE=1 SV=3 - [KCC2G_HUMAN]	3	1.97543	0.475574	1.28014	0.723556	1.62779	0.539048
Q9Y376	Calcium-binding protein 39 OS=Homo sapiens GN=CAB39 PE=1 SV=1 - [CAB39_HUMAN]	19	2.40375	0.148634	1.99161	0.0819693	2.19768	0.111072
Q9H9S4	Calcium-binding protein 39-like OS=Homo sapiens GN=CAB39L PE=1 SV=3 - [CB39L_HUMAN]	14	1.29307	0.192229	1.42634	0.127724	1.3597	0.120394
Q86UW7	Calcium-dependent secretion activator 2 OS=Homo sapiens GN=CADPS2 PE=1 SV=2 - [CAPS2_HUMAN]	26	0.967034	0.774721	1.07959	0.339546	1.02331	0.805449
Q9Y2V2	Calcium-regulated heat stable protein 1 OS=Homo sapiens GN=CARHSP1 PE=1 SV=2 - [CHSP1_HUMAN]	5	1.39238	0.0826465	1.34513	0.19986	1.36875	0.113531
P98194	Calcium-transporting ATPase type 2C member 1 OS=Homo sapiens GN=ATP2C1 PE=1 SV=3 - [AT2C1_HUMAN]	7	1.26781	0.549194	1.35003	0.427506	1.30892	0.425806
Q9HB71	Calcyclin-binding protein OS=Homo sapiens GN=CACYBP PE=1 SV=2 - [CYBP_HUMAN]	8	1.24593	0.350898	1.11751	0.45068	1.18172	0.352555
Q13938	Calcyphosin OS=Homo sapiens GN=CAPS PE=1 SV=1 - [CAYP1_HUMAN]	9	1.24545	0.520166	1.21318	0.528396	1.22931	0.480782
Q05682	Caldesmon OS=Homo sapiens GN=CALD1 PE=1 SV=3 - [CALD1_HUMAN]	8	1.31976	0.396962	1.4222	0.3019	1.37098	0.280582
P62158	Calmodulin OS=Homo sapiens GN=CALM1 PE=1 SV=2 - [CALM_HUMAN]	7	1.63443	0.0190684	1.64274	0.104086	1.63859	0.0396849
P27482	Calmodulin-like protein 3 OS=Homo sapiens GN=CALML3 PE=1 SV=2 - [CALL3_HUMAN]	5	1.86248	0.483589	1.28216	0.777101	1.57232	0.575979
Q96GE6	Calmodulin-like protein 4 OS=Homo sapiens GN=CALML4 PE=2 SV=3 - [CALL4_HUMAN]	2	2.04588	0.655852	1.29022	0.862438	1.66805	0.715312
Q9NZT1	Calmodulin-like protein 5 OS=Homo sapiens GN=CALML5 PE=1 SV=2 - [CALL5_HUMAN]	3	2.65098	0.572998	1.19173	0.904358	1.92135	0.670824
Q9P1Y5	Calmodulin-regulated spectrin-associated protein 3 OS=Homo sapiens GN=CAMSAP3 PE=1 SV=2 - [CAMP3_HUMAN]	3	1.51884	0.781225	1.4298	0.810409	1.47432	0.768442
P27824	Calnexin OS=Homo sapiens GN=CANX PE=1 SV=2 - [CALX_HUMAN]	8	1.50057	0.158774	1.46154	0.154298	1.48106	0.104961
P04632	Calpain small subunit 1 OS=Homo sapiens GN=CAPNS1 PE=1 SV=1 - [CPNS1_HUMAN]	9	1.41988	0.127805	1.32428	0.183691	1.37208	0.115577
P07384	Calpain-1 catalytic subunit OS=Homo sapiens GN=CAPN1 PE=1 SV=1 - [CAN1_HUMAN]	31	1.22074	0.374883	1.11113	0.349373	1.16593	0.354527
P17655	Calpain-2 catalytic subunit OS=Homo sapiens GN=CAPN2 PE=1 SV=6 - [CAN2_HUMAN]	18	2.25195	0.1245	1.49346	0.0218066	1.8727	0.131086
O15484	Calpain-5 OS=Homo sapiens GN=CAPN5 PE=1 SV=2 - [CAN5_HUMAN]	28	1.87697	0.185098	1.49458	0.357382	1.68578	0.223683
Q9Y6W3	Calpain-7 OS=Homo sapiens GN=CAPN7 PE=1 SV=1 - [CAN7_HUMAN]	38	2.80499	0.11157	1.81111	0.166334	2.30805	0.130056
P20810	Calpastatin OS=Homo sapiens GN=CAST PE=1 SV=4 - [ICAL_HUMAN]	11	1.33997	0.203439	1.12266	0.397737	1.23131	0.243103
Q99439	Calponin-2 OS=Homo sapiens GN=CNN2 PE=1 SV=4 - [CNN2_HUMAN]	2	1.9349	0.212346	1.17078	0.60521	1.55284	0.317042
Q15417	Calponin-3 OS=Homo sapiens GN=CNN3 PE=1 SV=1 - [CNN3_HUMAN]	2	2.6532	0.468902	1.12288	0.900063	1.88804	0.5899
P27797	Calreticulin OS=Homo sapiens GN=CALR PE=1 SV=1 - [CALR_HUMAN]	13	1.89033	0.0347226	1.85012	0.0529149	1.87022	0.0244006
Q9Y233	cAMP and cAMP-inhibited cGMP 3',5'-cyclic phosphodiesterase 10A OS=Homo sapiens GN=PDE10A PE=1 SV=1 - [PDE10_HUMAN]	3	8.66536	0.400151	1.77765	0.710977	5.2215	0.510685
P17612	cAMP-dependent protein kinase catalytic subunit alpha OS=Homo sapiens GN=PRKACA PE=1 SV=2 - [KAPCA_HUMAN]	8	0.923826	0.89103	1.1708	0.797529	1.04731	0.920102
P22694	cAMP-dependent protein kinase catalytic subunit beta OS=Homo sapiens GN=PRKACB PE=1 SV=2 - [KAPCB_HUMAN]	7	1.39377	0.352698	1.22299	0.556159	1.30838	0.3677
P10644	cAMP-dependent protein kinase type I-alpha regulatory subunit OS=Homo sapiens GN=PRKAR1A PE=1 SV=1 - [KAP0_HUMAN]	12	1.35654	0.176689	1.52802	0.24728	1.44228	0.207479
P13861	cAMP-dependent protein kinase type II-alpha regulatory subunit OS=Homo sapiens GN=PRKAR2A PE=1 SV=2 - [KAP2_HUMAN]	28	1.28244	0.0943789	1.29441	0.0117029	1.28843	0.0189051
P31323	cAMP-dependent protein kinase type II-beta regulatory subunit OS=Homo sapiens GN=PRKAR2B PE=1 SV=3 - [KAP3_HUMAN]	8	1.04839	0.758527	1.11342	0.353303	1.08091	0.49602
Q92887	Canalicular multispecific organic anion transporter 1 OS=Homo sapiens GN=ABCC2 PE=1 SV=3 - [MRP2_HUMAN]	2	12.7756	0.379771	1.88314	0.687475	7.32935	0.500222
Q9BSD7	Cancer-related nucleoside-triphosphatase OS=Homo sapiens GN=NTPCR PE=1 SV=1 - [NTPCR_HUMAN]	6	1.28429	0.791926	1.16966	0.870608	1.22698	0.802122
P30622	CAP-Gly domain-containing linker protein 1 OS=Homo sapiens GN=CLIP1 PE=1 SV=2 - [CLIP1_HUMAN]	41	1.22478	0.35727	1.1788	0.150225	1.20179	0.244172
Q14444	Caprin-1 OS=Homo sapiens GN=CAPRIN1 PE=1 SV=2 - [CAPR1_HUMAN]	4	1.47249	0.586033	1.12054	0.869187	1.29651	0.670957
P00915	Carbonic anhydrase 1 OS=Homo sapiens GN=CA1 PE=1 SV=2 - [CAH1_HUMAN]	7	3.41931	0.212333	3.68383	0.245241	3.55157	0.201419
P00918	Carbonic anhydrase 2 OS=Homo sapiens GN=CA2 PE=1 SV=2 - [CAH2_HUMAN]	14	5.30409	0.167898	3.411	0.121549	4.35755	0.153468
P22748	Carbonic anhydrase 4 OS=Homo sapiens GN=CA4 PE=1 SV=2 - [CAH4_HUMAN]	12	4.7872	0.18734	2.26241	0.209194	3.5248	0.227955
P16152	Carbonyl reductase [NADPH] 1 OS=Homo sapiens GN=CBR1 PE=1 SV=3 - [CBR1_HUMAN]	15	1.31126	0.424468	1.25727	0.241641	1.28427	0.34374
O75828	Carbonyl reductase [NADPH] 3 OS=Homo sapiens GN=CBR3 PE=1 SV=3 - [CBR3_HUMAN]	9	1.04759	0.778938	1.1961	0.0881284	1.12185	0.358536
Q96DG6	Carboxymethylenebutenolidase homolog OS=Homo sapiens GN=CMBL PE=1 SV=1 - [CMBL_HUMAN]	15	1.75156	0.294961	1.26129	0.0146143	1.50643	0.306932
Q9UI42	Carboxypeptidase A4 OS=Homo sapiens GN=CPA4 PE=1 SV=2 - [CBPA4_HUMAN]	2	0.983766	0.990994	0.410425	0.597417	0.697095	0.767743
O75976	Carboxypeptidase D OS=Homo sapiens GN=CPD PE=1 SV=2 - [CBPD_HUMAN]	9	1.5336	0.597287	1.1751	0.81473	1.35435	0.653327
P16870	Carboxypeptidase E OS=Homo sapiens GN=CPE PE=1 SV=1 - [CBPE_HUMAN]	15	0.642286	0.223966	0.766667	0.424276	0.704476	0.150884
P14384	Carboxypeptidase M OS=Homo sapiens GN=CPM PE=1 SV=2 - [CBPM_HUMAN]	20	0.743887	0.351941	0.756582	0.312844	0.750235	0.225454
Q9Y646	Carboxypeptidase Q OS=Homo sapiens GN=CPQ PE=1 SV=1 - [CBPQ_HUMAN]	5	2.0284	0.24337	1.51706	0.0251156	1.77273	0.21078
Q66K79	Carboxypeptidase Z OS=Homo sapiens GN=CPZ PE=1 SV=2 - [CBPZ_HUMAN]	2	0.916491	0.952123	0.440881	0.620035	0.678686	0.74774
Q9GZU7	Carboxy-terminal domain RNA polymerase II polypeptide A small phosphatase 1 OS=Homo sapiens GN=CTDSP1 PE=1 SV=1 - [CTDS1_HUMAN]	2	1.6524	0.532662	2.23525	0.307055	1.94383	0.359277
O14595	Carboxy-terminal domain RNA polymerase II polypeptide A small phosphatase 2 OS=Homo sapiens GN=CTDSP2 PE=1 SV=2 - [CTDS2_HUMAN]	2	5.5141	0.276001	1.38092	0.733869	3.44751	0.409679
P13688	Carcinoembryonic antigen-related cell adhesion molecule 1 OS=Homo sapiens GN=CEACAM1 PE=1 SV=2 - [CEAM1_HUMAN]	4	1.68302	0.183981	1.78126	0.315195	1.73214	0.214378
P06731	Carcinoembryonic antigen-related cell adhesion molecule 5 OS=Homo sapiens GN=CEACAM5 PE=1 SV=3 - [CEAM5_HUMAN]	4	2.10993	0.361529	0.880399	0.84596	1.49517	0.571472
P40199	Carcinoembryonic antigen-related cell adhesion molecule 6 OS=Homo sapiens GN=CEACAM6 PE=1 SV=3 - [CEAM6_HUMAN]	2	4.37822	0.202184	1.24214	0.690452	2.81018	0.343737
Q14002	Carcinoembryonic antigen-related cell adhesion molecule 7 OS=Homo sapiens GN=CEACAM7 PE=1 SV=1 - [CEAM7_HUMAN]	4	0.361496	0.502223	0.236747	0.422054	0.299122	0.284059
P31997	Carcinoembryonic antigen-related cell adhesion molecule 8 OS=Homo sapiens GN=CEACAM8 PE=1 SV=2 - [CEAM8_HUMAN]	3	1.69331	0.617893	1.74239	0.597895	1.71785	0.561973
Q9NQ79	Cartilage acidic protein 1 OS=Homo sapiens GN=CRTAC1 PE=1 SV=2 - [CRAC1_HUMAN]	7	2.3317	0.611097	0.557989	0.70759	1.44484	0.809965
P48729	Casein kinase I isoform alpha OS=Homo sapiens GN=CSNK1A1 PE=1 SV=2 - [KC1A_HUMAN]	8	1.42781	0.106387	1.25474	0.201715	1.34128	0.119439
Q9HCP0	Casein kinase I isoform gamma-1 OS=Homo sapiens GN=CSNK1G1 PE=1 SV=1 - [KC1G1_HUMAN]	6	2.79753	0.0982621	1.83207	0.119573	2.3148	0.110792
Q9Y6M4	Casein kinase I isoform gamma-3 OS=Homo sapiens GN=CSNK1G3 PE=1 SV=2 - [KC1G3_HUMAN]	2	7.09484	0.41487	2.30362	0.614984	4.69923	0.491683
P68400	Casein kinase II subunit alpha OS=Homo sapiens GN=CSNK2A1 PE=1 SV=1 - [CSK21_HUMAN]	7	1.01962	0.917116	1.19488	0.435924	1.10725	0.58376
P19784	Casein kinase II subunit alpha' OS=Homo sapiens GN=CSNK2A2 PE=1 SV=1 - [CSK22_HUMAN]	5	1.27352	0.795592	0.960646	0.965301	1.11708	0.888345
P67870	Casein kinase II subunit beta OS=Homo sapiens GN=CSNK2B PE=1 SV=1 - [CSK2B_HUMAN]	3	1.45607	0.154948	1.42405	0.232977	1.44006	0.167615
P29466	Caspase-1 OS=Homo sapiens GN=CASP1 PE=1 SV=1 - [CASP1_HUMAN]	2	1.29985	0.858579	1.019	0.989643	1.15943	0.905607
P31944	Caspase-14 OS=Homo sapiens GN=CASP14 PE=1 SV=2 - [CASPE_HUMAN]	4	1.18287	0.867799	4.37459	0.43792	2.77873	0.560729
P42574	Caspase-3 OS=Homo sapiens GN=CASP3 PE=1 SV=2 - [CASP3_HUMAN]	2	1.22413	0.405891	1.30317	0.2449	1.26365	0.265326
P49662	Caspase-4 OS=Homo sapiens GN=CASP4 PE=1 SV=1 - [CASP4_HUMAN]	2	0.758397	0.851201	0.973631	0.985298	0.866014	0.903569
P55212	Caspase-6 OS=Homo sapiens GN=CASP6 PE=1 SV=2 - [CASP6_HUMAN]	7	0.960864	0.68374	1.05321	0.702464	1.00704	0.948043
P55210	Caspase-7 OS=Homo sapiens GN=CASP7 PE=1 SV=1 - [CASP7_HUMAN]	9	0.991618	0.960316	1.26754	0.235314	1.12958	0.489505
Q14790	Caspase-8 OS=Homo sapiens GN=CASP8 PE=1 SV=1 - [CASP8_HUMAN]	2	1.19945	0.900903	1.27886	0.867044	1.23915	0.864788
P04040	Catalase OS=Homo sapiens GN=CAT PE=1 SV=3 - [CATA_HUMAN]	14	1.52834	0.156242	1.6901	0.155844	1.60922	0.136211
P21964	Catechol O-methyltransferase OS=Homo sapiens GN=COMT PE=1 SV=2 - [COMT_HUMAN]	12	1.67368	0.296789	1.4763	0.0296094	1.57499	0.207897
P35221	Catenin alpha-1 OS=Homo sapiens GN=CTNNA1 PE=1 SV=1 - [CTNA1_HUMAN]	16	1.27452	0.222797	1.21027	0.146341	1.24239	0.147755
P35222	Catenin beta-1 OS=Homo sapiens GN=CTNNB1 PE=1 SV=1 - [CTNB1_HUMAN]	15	1.17795	0.389993	1.28738	0.256178	1.23266	0.264023
O60716	Catenin delta-1 OS=Homo sapiens GN=CTNND1 PE=1 SV=1 - [CTND1_HUMAN]	9	2.0524	0.30577	1.18126	0.727416	1.61683	0.418861
P49913	Cathelicidin antimicrobial peptide OS=Homo sapiens GN=CAMP PE=1 SV=1 - [CAMP_HUMAN]	9	1.65316	0.596682	0.770046	0.621561	1.2116	0.805117
P07858	Cathepsin B OS=Homo sapiens GN=CTSB PE=1 SV=3 - [CATB_HUMAN]	6	4.54313	0.285149	1.3149	0.721306	2.92902	0.416302
P07339	Cathepsin D OS=Homo sapiens GN=CTSD PE=1 SV=1 - [CATD_HUMAN]	14	2.38161	0.168397	2.0151	0.13106	2.19836	0.135985
P08311	Cathepsin G OS=Homo sapiens GN=CTSG PE=1 SV=2 - [CATG_HUMAN]	8	1.1614	0.750137	1.19664	0.634299	1.17902	0.622207
P07711	Cathepsin L1 OS=Homo sapiens GN=CTSL PE=1 SV=2 - [CATL1_HUMAN]	4	4.33898	0.318234	0.893324	0.83303	2.61615	0.493983
Q9UBR2	Cathepsin Z OS=Homo sapiens GN=CTSZ PE=1 SV=1 - [CATZ_HUMAN]	6	1.98843	0.367723	1.48705	0.287655	1.73774	0.348788
P20645	Cation-dependent mannose-6-phosphate receptor OS=Homo sapiens GN=M6PR PE=1 SV=1 - [MPRD_HUMAN]	8	0.94116	0.773043	1.12402	0.495877	1.03259	0.836183
O43246	Cationic amino acid transporter 4 OS=Homo sapiens GN=SLC7A4 PE=2 SV=3 - [CTR4_HUMAN]	3	0.936441	0.888518	0.920429	0.85894	0.928435	0.846586
P11717	Cation-independent mannose-6-phosphate receptor OS=Homo sapiens GN=IGF2R PE=1 SV=3 - [MPRI_HUMAN]	21	1.16999	0.53401	1.29243	0.0959111	1.23121	0.262159
Q96Q11	CCA tRNA nucleotidyltransferase 1, mitochondrial OS=Homo sapiens GN=TRNT1 PE=1 SV=2 - [TRNT1_HUMAN]	7	0.885997	0.613247	0.924286	0.659475	0.905141	0.567359
A5YKK6	CCR4-NOT transcription complex subunit 1 OS=Homo sapiens GN=CNOT1 PE=1 SV=2 - [CNOT1_HUMAN]	7	1.28883	0.600296	1.0611	0.900037	1.17497	0.694993
Q9UIV1	CCR4-NOT transcription complex subunit 7 OS=Homo sapiens GN=CNOT7 PE=1 SV=3 - [CNOT7_HUMAN]	2	3.56875	0.504029	1.12616	0.934893	2.34746	0.625069
P48509	CD151 antigen OS=Homo sapiens GN=CD151 PE=1 SV=3 - [CD151_HUMAN]	11	1.11894	0.549447	1.09107	0.638163	1.105	0.551279
Q8N6Q3	CD177 antigen OS=Homo sapiens GN=CD177 PE=1 SV=2 - [CD177_HUMAN]	12	1.16383	0.596065	1.63481	0.242239	1.39932	0.341294
Q5ZPR3	CD276 antigen OS=Homo sapiens GN=CD276 PE=1 SV=1 - [CD276_HUMAN]	2	0.969488	0.982953	1.17229	0.913184	1.07089	0.955377
Q9Y5K6	CD2-associated protein OS=Homo sapiens GN=CD2AP PE=1 SV=1 - [CD2AP_HUMAN]	26	1.8935	0.115096	1.50918	0.0352963	1.70134	0.0893106
Q9NPF0	CD320 antigen OS=Homo sapiens GN=CD320 PE=1 SV=1 - [CD320_HUMAN]	4	1.08402	0.87814	1.15649	0.762886	1.12025	0.792173
P16070	CD44 antigen OS=Homo sapiens GN=CD44 PE=1 SV=3 - [CD44_HUMAN]	5	1.49195	0.356636	1.2362	0.462193	1.36408	0.353328
P13987	CD59 glycoprotein OS=Homo sapiens GN=CD59 PE=1 SV=1 - [CD59_HUMAN]	6	3.19373	0.145356	1.97272	0.181245	2.58323	0.163228
P08962	CD63 antigen OS=Homo sapiens GN=CD63 PE=1 SV=2 - [CD63_HUMAN]	10	1.06159	0.866448	1.00574	0.987834	1.03366	0.903316
P60033	CD81 antigen OS=Homo sapiens GN=CD81 PE=1 SV=1 - [CD81_HUMAN]	5	1.09022	0.793876	0.84842	0.585623	0.96932	0.908701
P27701	CD82 antigen OS=Homo sapiens GN=CD82 PE=1 SV=1 - [CD82_HUMAN]	5	1.67253	0.353242	1.04464	0.910707	1.35858	0.502465
P21926	CD9 antigen OS=Homo sapiens GN=CD9 PE=1 SV=4 - [CD9_HUMAN]	11	1	#DIV/0!	1	#DIV/0!	1	#DIV/0!
P14209	CD99 antigen OS=Homo sapiens GN=CD99 PE=1 SV=1 - [CD99_HUMAN]	2	1.19476	0.850363	1.48558	0.681892	1.34017	0.723474
Q6NZY7	Cdc42 effector protein 5 OS=Homo sapiens GN=CDC42EP5 PE=1 SV=1 - [BORG3_HUMAN]	3	0.61643	0.750764	0.647256	0.773191	0.631843	0.693791
Q15642	Cdc42-interacting protein 4 OS=Homo sapiens GN=TRIP10 PE=1 SV=3 - [CIP4_HUMAN]	5	2.89981	0.229922	1.80118	0.179725	2.35049	0.238426
Q96JB5	CDK5 regulatory subunit-associated protein 3 OS=Homo sapiens GN=CDK5RAP3 PE=1 SV=2 - [CK5P3_HUMAN]	2	1.04061	0.966028	1.31816	0.7797	1.17939	0.842008
Q9NV96	Cell cycle control protein 50A OS=Homo sapiens GN=TMEM30A PE=1 SV=1 - [CC50A_HUMAN]	13	1.07511	0.66145	1.22979	0.247139	1.15245	0.383747
Q3MIR4	Cell cycle control protein 50B OS=Homo sapiens GN=TMEM30B PE=2 SV=1 - [CC50B_HUMAN]	5	1.67624	0.245638	1.50198	0.275372	1.58911	0.231812
P60953	Cell division control protein 42 homolog OS=Homo sapiens GN=CDC42 PE=1 SV=2 - [CDC42_HUMAN]	7	1.51666	0.0814649	1.35228	0.165483	1.43447	0.093899
P62633	Cellular nucleic acid-binding protein OS=Homo sapiens GN=CNBP PE=1 SV=1 - [CNBP_HUMAN]	6	1.36073	0.131582	1.69365	0.238441	1.52719	0.213218
P29373	Cellular retinoic acid-binding protein 2 OS=Homo sapiens GN=CRABP2 PE=1 SV=2 - [RABP2_HUMAN]	8	1.3543	0.235775	0.924834	0.783507	1.13957	0.589032
P41208	Centrin-2 OS=Homo sapiens GN=CETN2 PE=1 SV=1 - [CETN2_HUMAN]	3	1.0151	0.991752	1.48182	0.793006	1.24846	0.862445
O43303	Centriolar coiled-coil protein of 110 kDa OS=Homo sapiens GN=CCP110 PE=1 SV=3 - [CP110_HUMAN]	1	1.35439	0.837505	1.02704	0.985319	1.19072	0.889587
Q02224	Centromere-associated protein E OS=Homo sapiens GN=CENPE PE=1 SV=2 - [CENPE_HUMAN]	1	NA	NA	NA	NA	NA	NA
O60308	Centrosomal protein of 104 kDa OS=Homo sapiens GN=CEP104 PE=1 SV=1 - [CE104_HUMAN]	5	1.05722	0.953322	1.32256	0.789549	1.18989	0.84306
Q1MSJ5	Centrosome and spindle pole-associated protein 1 OS=Homo sapiens GN=CSPP1 PE=1 SV=4 - [CSPP1_HUMAN]	11	1.55687	0.710467	2.20047	0.537805	1.87867	0.584117
Q5TA50	Ceramide-1-phosphate transfer protein OS=Homo sapiens GN=GLTPD1 PE=1 SV=1 - [CPTP_HUMAN]	2	5.21524	0.445743	1.19999	0.900661	3.20762	0.572104
O75503	Ceroid-lipofuscinosis neuronal protein 5 OS=Homo sapiens GN=CLN5 PE=1 SV=2 - [CLN5_HUMAN]	3	0.81684	0.531339	0.709385	0.243524	0.763113	0.248116
P00450	Ceruloplasmin OS=Homo sapiens GN=CP PE=1 SV=1 - [CERU_HUMAN]	17	1.84695	0.482014	1.01711	0.971917	1.43203	0.606665
Q13237	cGMP-dependent protein kinase 2 OS=Homo sapiens GN=PRKG2 PE=1 SV=1 - [KGP2_HUMAN]	36	0.560112	0.0981689	0.679065	0.210475	0.619588	0.040894
Q9HD42	Charged multivesicular body protein 1a OS=Homo sapiens GN=CHMP1A PE=1 SV=1 - [CHM1A_HUMAN]	10	2.22214	0.100393	1.65858	0.162781	1.94036	0.108874
Q7LBR1	Charged multivesicular body protein 1b OS=Homo sapiens GN=CHMP1B PE=1 SV=1 - [CHM1B_HUMAN]	10	2.98419	0.0489932	2.30019	0.201453	2.64219	0.0829572
O43633	Charged multivesicular body protein 2a OS=Homo sapiens GN=CHMP2A PE=1 SV=1 - [CHM2A_HUMAN]	15	2.30271	0.0403301	1.63223	0.0979717	1.96747	0.0540439
Q9UQN3	Charged multivesicular body protein 2b OS=Homo sapiens GN=CHMP2B PE=1 SV=1 - [CHM2B_HUMAN]	9	2.4165	0.0191693	1.86448	0.0795087	2.14049	0.0280354
Q9Y3E7	Charged multivesicular body protein 3 OS=Homo sapiens GN=CHMP3 PE=1 SV=3 - [CHMP3_HUMAN]	5	1.61818	0.0784422	1.37163	0.0334761	1.4949	0.0560034
Q9BY43	Charged multivesicular body protein 4a OS=Homo sapiens GN=CHMP4A PE=1 SV=3 - [CHM4A_HUMAN]	7	1.66014	0.0145634	1.57341	0.0651072	1.61678	0.0218959
Q9H444	Charged multivesicular body protein 4b OS=Homo sapiens GN=CHMP4B PE=1 SV=1 - [CHM4B_HUMAN]	12	2.11095	0.0593315	1.79399	0.120145	1.95247	0.0636549
Q96CF2	Charged multivesicular body protein 4c OS=Homo sapiens GN=CHMP4C PE=1 SV=1 - [CHM4C_HUMAN]	6	2.45717	0.0411551	1.92508	0.0659553	2.19113	0.0401303
Q9NZZ3	Charged multivesicular body protein 5 OS=Homo sapiens GN=CHMP5 PE=1 SV=1 - [CHMP5_HUMAN]	10	2.656	0.0571251	1.81592	0.1196	2.23596	0.0723206
Q96FZ7	Charged multivesicular body protein 6 OS=Homo sapiens GN=CHMP6 PE=1 SV=3 - [CHMP6_HUMAN]	7	1.52882	0.0729051	1.23031	0.112956	1.37957	0.0789999
Q9BWS9	Chitinase domain-containing protein 1 OS=Homo sapiens GN=CHID1 PE=1 SV=1 - [CHID1_HUMAN]	2	1.79655	0.706574	0.787242	0.870567	1.29189	0.850435
P36222	Chitinase-3-like protein 1 OS=Homo sapiens GN=CHI3L1 PE=1 SV=2 - [CH3L1_HUMAN]	2	2.844	0.554405	1.34708	0.840256	2.09554	0.637934
O00299	Chloride intracellular channel protein 1 OS=Homo sapiens GN=CLIC1 PE=1 SV=4 - [CLIC1_HUMAN]	17	1.82817	0.162436	1.3329	0.0464209	1.58054	0.16886
O95833	Chloride intracellular channel protein 3 OS=Homo sapiens GN=CLIC3 PE=1 SV=2 - [CLIC3_HUMAN]	7	4.43531	0.13552	2.16743	0.248016	3.30137	0.184996
Q9Y696	Chloride intracellular channel protein 4 OS=Homo sapiens GN=CLIC4 PE=1 SV=4 - [CLIC4_HUMAN]	11	2.96912	0.222248	1.71564	0.104838	2.34238	0.240377
Q9NZA1	Chloride intracellular channel protein 5 OS=Homo sapiens GN=CLIC5 PE=1 SV=3 - [CLIC5_HUMAN]	3	2.40896	0.434839	1.27038	0.814556	1.83967	0.542962
Q96NY7	Chloride intracellular channel protein 6 OS=Homo sapiens GN=CLIC6 PE=2 SV=3 - [CLIC6_HUMAN]	16	3.09393	0.18895	2.04603	0.215717	2.56998	0.18935
P11597	Cholesteryl ester transfer protein OS=Homo sapiens GN=CETP PE=1 SV=2 - [CETP_HUMAN]	5	4.70742	0.263065	3.23005	0.131671	3.96873	0.223344
P35790	Choline kinase alpha OS=Homo sapiens GN=CHKA PE=1 SV=3 - [CHKA_HUMAN]	2	0.963934	0.979795	0.963625	0.979618	0.963779	0.975421
Q8WWI5	Choline transporter-like protein 1 OS=Homo sapiens GN=SLC44A1 PE=1 SV=1 - [CTL1_HUMAN]	6	2.58478	0.309074	0.813852	0.689197	1.69932	0.533521
Q8IWA5	Choline transporter-like protein 2 OS=Homo sapiens GN=SLC44A2 PE=1 SV=3 - [CTL2_HUMAN]	21	2.98019	0.113195	2.36601	0.194987	2.6731	0.12364
Q53GD3	Choline transporter-like protein 4 OS=Homo sapiens GN=SLC44A4 PE=2 SV=2 - [CTL4_HUMAN]	15	1.27437	0.282308	1.31523	0.235355	1.2948	0.203037
Q8NCS7	Choline transporter-like protein 5 OS=Homo sapiens GN=SLC44A5 PE=2 SV=3 - [CTL5_HUMAN]	2	5.65007	0.436563	1.23919	0.883583	3.44463	0.562263
Q9Y259	Choline/ethanolamine kinase OS=Homo sapiens GN=CHKB PE=1 SV=3 - [CHKB_HUMAN]	9	1.47632	0.431169	1.14418	0.779054	1.31025	0.528556
Q8TDX6	Chondroitin sulfate N-acetylgalactosaminyltransferase 1 OS=Homo sapiens GN=CSGALNACT1 PE=1 SV=2 - [CGAT1_HUMAN]	2	1.17961	0.826718	0.911213	0.895203	1.04541	0.943728
Q9P2M7	Cingulin OS=Homo sapiens GN=CGN PE=1 SV=2 - [CING_HUMAN]	11	2.7946	0.364565	1.0931	0.883996	1.94385	0.50312
O75390	Citrate synthase, mitochondrial OS=Homo sapiens GN=CS PE=1 SV=2 - [CISY_HUMAN]	3	1.60469	0.548778	0.928923	0.909995	1.2668	0.723246
O60271	C-Jun-amino-terminal kinase-interacting protein 4 OS=Homo sapiens GN=SPAG9 PE=1 SV=4 - [JIP4_HUMAN]	35	2.70219	0.232441	1.54129	0.118593	2.12174	0.266507
Q8NCR9	Clarin-3 OS=Homo sapiens GN=CLRN3 PE=2 SV=1 - [CLRN3_HUMAN]	2	9.63216	0.270921	2.2473	0.523419	5.93973	0.378345
Q00610	Clathrin heavy chain 1 OS=Homo sapiens GN=CLTC PE=1 SV=5 - [CLH1_HUMAN]	62	1.30764	0.274922	1.25422	0.0706836	1.28093	0.16098
Q14677	Clathrin interactor 1 OS=Homo sapiens GN=CLINT1 PE=1 SV=1 - [EPN4_HUMAN]	6	1.94883	0.362209	1.23606	0.655388	1.59245	0.439622
P09496	Clathrin light chain A OS=Homo sapiens GN=CLTA PE=1 SV=1 - [CLCA_HUMAN]	8	1.35656	0.31143	1.33621	0.056931	1.34638	0.178889
P09497	Clathrin light chain B OS=Homo sapiens GN=CLTB PE=1 SV=1 - [CLCB_HUMAN]	4	1.78995	0.307062	1.54161	0.41365	1.66578	0.299776
P78369	Claudin-10 OS=Homo sapiens GN=CLDN10 PE=1 SV=2 - [CLD10_HUMAN]	2	28.9535	0.357355	2.4686	0.593473	15.7111	0.48785
O15551	Claudin-3 OS=Homo sapiens GN=CLDN3 PE=1 SV=1 - [CLD3_HUMAN]	5	1.55768	0.192844	1.43233	0.130186	1.49501	0.129455
O14493	Claudin-4 OS=Homo sapiens GN=CLDN4 PE=1 SV=1 - [CLD4_HUMAN]	2	15.4258	0.372694	3.13015	0.531426	9.27797	0.467477
O00501	Claudin-5 OS=Homo sapiens GN=CLDN5 PE=1 SV=1 - [CLD5_HUMAN]	2	39.9452	0.352716	2.28076	0.618223	21.113	0.491848
Q7Z460	CLIP-associating protein 1 OS=Homo sapiens GN=CLASP1 PE=1 SV=1 - [CLAP1_HUMAN]	2	1.40867	0.616471	1.42112	0.61589	1.41489	0.564574
O75122	CLIP-associating protein 2 OS=Homo sapiens GN=CLASP2 PE=1 SV=2 - [CLAP2_HUMAN]	4	1.41538	0.717452	1.8409	0.570476	1.62814	0.596075
O75153	Clustered mitochondria protein homolog OS=Homo sapiens GN=CLUH PE=1 SV=2 - [CLU_HUMAN]	6	1.62987	0.54164	1.01637	0.980478	1.32312	0.678369
P10909	Clusterin OS=Homo sapiens GN=CLU PE=1 SV=1 - [CLUS_HUMAN]	22	1.32025	0.688238	0.699554	0.489467	1.0099	0.986183
Q14019	Coactosin-like protein OS=Homo sapiens GN=COTL1 PE=1 SV=3 - [COTL1_HUMAN]	12	1.56537	0.418792	0.950728	0.798669	1.25805	0.599754
P03951	Coagulation factor XI OS=Homo sapiens GN=F11 PE=1 SV=1 - [FA11_HUMAN]	9	4.18127	0.349147	1.73022	0.454852	2.95574	0.417476
P53621	Coatomer subunit alpha OS=Homo sapiens GN=COPA PE=1 SV=2 - [COPA_HUMAN]	47	1.03839	0.854077	1.103	0.415418	1.07069	0.64206
P53618	Coatomer subunit beta OS=Homo sapiens GN=COPB1 PE=1 SV=3 - [COPB_HUMAN]	25	1.04109	0.793955	1.13293	0.186766	1.08701	0.469946
P35606	Coatomer subunit beta' OS=Homo sapiens GN=COPB2 PE=1 SV=2 - [COPB2_HUMAN]	28	1.04175	0.82422	1.16024	0.307566	1.101	0.515215
P48444	Coatomer subunit delta OS=Homo sapiens GN=ARCN1 PE=1 SV=1 - [COPD_HUMAN]	22	1.12316	0.556901	1.12668	0.375204	1.12492	0.438999
O14579	Coatomer subunit epsilon OS=Homo sapiens GN=COPE PE=1 SV=3 - [COPE_HUMAN]	11	1.18844	0.447747	1.06062	0.586223	1.12453	0.482156
Q9Y678	Coatomer subunit gamma-1 OS=Homo sapiens GN=COPG1 PE=1 SV=1 - [COPG1_HUMAN]	26	1.00376	0.980837	1.16677	0.291803	1.08527	0.564998
P61923	Coatomer subunit zeta-1 OS=Homo sapiens GN=COPZ1 PE=1 SV=1 - [COPZ1_HUMAN]	3	1.53191	0.42455	1.19197	0.722779	1.36194	0.497136
Q8IUF1	COBW domain-containing protein 2 OS=Homo sapiens GN=CBWD2 PE=1 SV=1 - [CBWD2_HUMAN]	3	5.07096	0.309583	2.63025	0.430332	3.85061	0.340948
P23528	Cofilin-1 OS=Homo sapiens GN=CFL1 PE=1 SV=3 - [COF1_HUMAN]	11	1.44838	0.163117	1.24242	0.119467	1.3454	0.146923
Q9Y281	Cofilin-2 OS=Homo sapiens GN=CFL2 PE=1 SV=1 - [COF2_HUMAN]	3	1.91883	0.270564	1.30743	0.136647	1.61313	0.297209
Q6P1N0	Coiled-coil and C2 domain-containing protein 1A OS=Homo sapiens GN=CC2D1A PE=1 SV=1 - [C2D1A_HUMAN]	31	2.41957	0.0985402	1.59609	0.0990171	2.00783	0.113578
Q5T0F9	Coiled-coil and C2 domain-containing protein 1B OS=Homo sapiens GN=CC2D1B PE=1 SV=1 - [C2D1B_HUMAN]	15	1.50488	0.285095	1.29273	0.168978	1.3988	0.250681
Q96G28	Coiled-coil domain-containing protein 104 OS=Homo sapiens GN=CCDC104 PE=1 SV=2 - [CC104_HUMAN]	2	1.14566	0.925586	1.12813	0.933942	1.1369	0.917213
Q86Z20	Coiled-coil domain-containing protein 125 OS=Homo sapiens GN=CCDC125 PE=1 SV=2 - [CC125_HUMAN]	7	0.978533	0.973496	1.05995	0.932766	1.01924	0.973158
Q96JG6	Coiled-coil domain-containing protein 132 OS=Homo sapiens GN=CCDC132 PE=1 SV=3 - [CC132_HUMAN]	4	2.83232	0.445195	1.1409	0.886314	1.98661	0.568424
O60826	Coiled-coil domain-containing protein 22 OS=Homo sapiens GN=CCDC22 PE=1 SV=1 - [CCD22_HUMAN]	12	2.0351	0.344719	1.33373	0.56371	1.68442	0.401979
Q86WR0	Coiled-coil domain-containing protein 25 OS=Homo sapiens GN=CCDC25 PE=1 SV=2 - [CCD25_HUMAN]	5	1.4438	0.713791	2.13849	0.481231	1.79114	0.54254
Q96MW1	Coiled-coil domain-containing protein 43 OS=Homo sapiens GN=CCDC43 PE=1 SV=2 - [CCD43_HUMAN]	3	1.05139	0.957819	1.69234	0.610806	1.37187	0.720322
Q8IVM0	Coiled-coil domain-containing protein 50 OS=Homo sapiens GN=CCDC50 PE=1 SV=1 - [CCD50_HUMAN]	3	2.1825	0.470239	1.95269	0.514011	2.06759	0.450022
Q16204	Coiled-coil domain-containing protein 6 OS=Homo sapiens GN=CCDC6 PE=1 SV=2 - [CCDC6_HUMAN]	13	1.2068	0.436505	1.14699	0.380047	1.17689	0.345637
Q567U6	Coiled-coil domain-containing protein 93 OS=Homo sapiens GN=CCDC93 PE=1 SV=2 - [CCD93_HUMAN]	11	1.59072	0.250489	1.11708	0.748511	1.3539	0.376965
O75534	Cold shock domain-containing protein E1 OS=Homo sapiens GN=CSDE1 PE=1 SV=2 - [CSDE1_HUMAN]	24	1.17418	0.414852	1.20876	0.238884	1.19147	0.283447
P12109	Collagen alpha-1(VI) chain OS=Homo sapiens GN=COL6A1 PE=1 SV=3 - [CO6A1_HUMAN]	13	3.02007	0.34819	1.4005	0.282189	2.21029	0.420702
P39059	Collagen alpha-1(XV) chain OS=Homo sapiens GN=COL15A1 PE=1 SV=2 - [COFA1_HUMAN]	5	1.92083	0.424773	1.23294	0.618661	1.57689	0.483531
P39060	Collagen alpha-1(XVIII) chain OS=Homo sapiens GN=COL18A1 PE=1 SV=5 - [COIA1_HUMAN]	9	5.22141	0.204744	1.92298	0.0965746	3.57219	0.274112
P12110	Collagen alpha-2(VI) chain OS=Homo sapiens GN=COL6A2 PE=1 SV=4 - [CO6A2_HUMAN]	2	0.183178	0.440393	0.189717	0.444471	0.186448	0.26745
P12111	Collagen alpha-3(VI) chain OS=Homo sapiens GN=COL6A3 PE=1 SV=5 - [CO6A3_HUMAN]	10	0.25144	0.484506	0.182639	0.440058	0.21704	0.291076
Q9Y5P4	Collagen type IV alpha-3-binding protein OS=Homo sapiens GN=COL4A3BP PE=1 SV=1 - [C43BP_HUMAN]	11	1.23195	0.260546	1.13917	0.345355	1.18556	0.255369
Q5KU26	Collectin-12 OS=Homo sapiens GN=COLEC12 PE=1 SV=3 - [COL12_HUMAN]	6	0.618478	0.47679	0.624385	0.479024	0.621432	0.338256
Q86X83	COMM domain-containing protein 2 OS=Homo sapiens GN=COMMD2 PE=1 SV=2 - [COMD2_HUMAN]	3	1.48406	0.57579	1.41211	0.607425	1.44809	0.541383
Q9UBI1	COMM domain-containing protein 3 OS=Homo sapiens GN=COMMD3 PE=1 SV=1 - [COMD3_HUMAN]	5	1.75086	0.371635	1.23271	0.66433	1.49179	0.442692
Q9H0A8	COMM domain-containing protein 4 OS=Homo sapiens GN=COMMD4 PE=1 SV=1 - [COMD4_HUMAN]	4	1.43421	0.633622	0.746823	0.67308	1.09051	0.893917
Q9GZQ3	COMM domain-containing protein 5 OS=Homo sapiens GN=COMMD5 PE=1 SV=1 - [COMD5_HUMAN]	2	1.30134	0.857989	1.52922	0.778008	1.41528	0.790418
Q86VX2	COMM domain-containing protein 7 OS=Homo sapiens GN=COMMD7 PE=1 SV=2 - [COMD7_HUMAN]	3	0.819269	0.891591	1.15387	0.921724	0.986568	0.991123
Q9P000	COMM domain-containing protein 9 OS=Homo sapiens GN=COMMD9 PE=1 SV=2 - [COMD9_HUMAN]	2	1.3547	0.837387	2.10942	0.644828	1.73206	0.698337
Q9NZP8	Complement C1r subcomponent-like protein OS=Homo sapiens GN=C1RL PE=1 SV=2 - [C1RL_HUMAN]	4	8.44449	0.368446	1.31086	0.777689	4.87767	0.502803
P06681	Complement C2 OS=Homo sapiens GN=C2 PE=1 SV=2 - [CO2_HUMAN]	2	2.64623	0.573493	1.25196	0.878178	1.9491	0.663253
P01024	Complement C3 OS=Homo sapiens GN=C3 PE=1 SV=2 - [CO3_HUMAN]	61	1.90298	0.299816	1.34748	0.264231	1.62523	0.312113
P0C0L4	Complement C4-A OS=Homo sapiens GN=C4A PE=1 SV=2 - [CO4A_HUMAN]	42	1.75611	0.296751	1.37521	0.270332	1.56566	0.26724
P01031	Complement C5 OS=Homo sapiens GN=C5 PE=1 SV=4 - [CO5_HUMAN]	2	1.32503	0.848688	0.954964	0.974658	1.14	0.916452
P10643	Complement component C7 OS=Homo sapiens GN=C7 PE=1 SV=2 - [CO7_HUMAN]	3	1.36496	0.833566	1.23239	0.886494	1.29868	0.837579
P02748	Complement component C9 OS=Homo sapiens GN=C9 PE=1 SV=2 - [CO9_HUMAN]	10	2.21016	0.200414	1.36971	0.387001	1.78993	0.263713
P08174	Complement decay-accelerating factor OS=Homo sapiens GN=CD55 PE=1 SV=4 - [DAF_HUMAN]	16	2.52535	0.322851	1.64968	0.471552	2.08752	0.36102
P00751	Complement factor B OS=Homo sapiens GN=CFB PE=1 SV=2 - [CFAB_HUMAN]	23	1.52189	0.365508	1.11678	0.614647	1.31933	0.431557
P00746	Complement factor D OS=Homo sapiens GN=CFD PE=1 SV=5 - [CFAD_HUMAN]	6	3.4448	0.309403	1.87165	0.548314	2.65822	0.372733
P17927	Complement receptor type 1 OS=Homo sapiens GN=CR1 PE=1 SV=3 - [CR1_HUMAN]	30	2.30287	0.182777	1.54385	0.377192	1.92336	0.218399
Q14746	Conserved oligomeric Golgi complex subunit 2 OS=Homo sapiens GN=COG2 PE=1 SV=1 - [COG2_HUMAN]	3	0.889426	0.899703	0.846041	0.857118	0.867733	0.850603
Q96JB2	Conserved oligomeric Golgi complex subunit 3 OS=Homo sapiens GN=COG3 PE=1 SV=3 - [COG3_HUMAN]	5	1.09513	0.896702	0.910354	0.886709	1.00274	0.9962
Q9UP83	Conserved oligomeric Golgi complex subunit 5 OS=Homo sapiens GN=COG5 PE=1 SV=3 - [COG5_HUMAN]	11	1.07656	0.66891	1.11807	0.335552	1.09731	0.490189
Q9Y2V7	Conserved oligomeric Golgi complex subunit 6 OS=Homo sapiens GN=COG6 PE=1 SV=2 - [COG6_HUMAN]	7	1.13881	0.786772	1.1027	0.841719	1.12075	0.7822
P83436	Conserved oligomeric Golgi complex subunit 7 OS=Homo sapiens GN=COG7 PE=1 SV=1 - [COG7_HUMAN]	7	1.07389	0.708668	1.33439	0.138337	1.20414	0.3003
Q9NZB2	Constitutive coactivator of PPAR-gamma-like protein 1 OS=Homo sapiens GN=FAM120A PE=1 SV=2 - [F120A_HUMAN]	16	1.27191	0.533232	1.30166	0.471906	1.28678	0.450519
Q9UHC6	Contactin-associated protein-like 2 OS=Homo sapiens GN=CNTNAP2 PE=1 SV=1 - [CNTP2_HUMAN]	2	0.295111	0.514331	0.923167	0.956092	0.609139	0.690237
Q13098	COP9 signalosome complex subunit 1 OS=Homo sapiens GN=GPS1 PE=1 SV=4 - [CSN1_HUMAN]	13	1.18342	0.412132	1.07506	0.632605	1.12924	0.446189
P61201	COP9 signalosome complex subunit 2 OS=Homo sapiens GN=COPS2 PE=1 SV=1 - [CSN2_HUMAN]	14	1.18111	0.449865	1.01689	0.900099	1.099	0.564966
Q9UNS2	COP9 signalosome complex subunit 3 OS=Homo sapiens GN=COPS3 PE=1 SV=3 - [CSN3_HUMAN]	9	1.08645	0.66408	1.13877	0.291349	1.11261	0.44529
Q9BT78	COP9 signalosome complex subunit 4 OS=Homo sapiens GN=COPS4 PE=1 SV=1 - [CSN4_HUMAN]	16	1.28369	0.26797	1.17161	0.124121	1.22765	0.209549
Q92905	COP9 signalosome complex subunit 5 OS=Homo sapiens GN=COPS5 PE=1 SV=4 - [CSN5_HUMAN]	6	1.03686	0.854412	1.35676	0.121008	1.19681	0.320821
Q7L5N1	COP9 signalosome complex subunit 6 OS=Homo sapiens GN=COPS6 PE=1 SV=1 - [CSN6_HUMAN]	11	1.21521	0.29139	1.22927	0.0878514	1.22224	0.136028
Q9UBW8	COP9 signalosome complex subunit 7a OS=Homo sapiens GN=COPS7A PE=1 SV=1 - [CSN7A_HUMAN]	6	1.4434	0.0421229	1.35773	0.0383587	1.40056	0.0218799
Q99627	COP9 signalosome complex subunit 8 OS=Homo sapiens GN=COPS8 PE=1 SV=1 - [CSN8_HUMAN]	5	1.22126	0.564398	1.10383	0.751343	1.16255	0.594725
Q99829	Copine-1 OS=Homo sapiens GN=CPNE1 PE=1 SV=1 - [CPNE1_HUMAN]	15	1.32473	0.336479	1.26709	0.141873	1.29591	0.243813
Q96FN4	Copine-2 OS=Homo sapiens GN=CPNE2 PE=1 SV=3 - [CPNE2_HUMAN]	3	1.58744	0.552612	1.59499	0.528487	1.59122	0.49345
O75131	Copine-3 OS=Homo sapiens GN=CPNE3 PE=1 SV=1 - [CPNE3_HUMAN]	23	1.54607	0.225258	1.21144	0.5691	1.37876	0.280217
Q96A23	Copine-4 OS=Homo sapiens GN=CPNE4 PE=2 SV=1 - [CPNE4_HUMAN]	9	0.848115	0.291665	1.17485	0.380567	1.01148	0.947317
Q9HCH3	Copine-5 OS=Homo sapiens GN=CPNE5 PE=1 SV=2 - [CPNE5_HUMAN]	4	3.38237	0.310686	2.7391	0.369524	3.06074	0.304332
O95741	Copine-6 OS=Homo sapiens GN=CPNE6 PE=1 SV=3 - [CPNE6_HUMAN]	6	3.36735	0.515624	1.56346	0.767653	2.46541	0.589484
Q86YQ8	Copine-8 OS=Homo sapiens GN=CPNE8 PE=1 SV=2 - [CPNE8_HUMAN]	8	2.85381	0.188303	1.29272	0.468491	2.07326	0.291062
O14618	Copper chaperone for superoxide dismutase OS=Homo sapiens GN=CCS PE=1 SV=1 - [CCS_HUMAN]	9	1.1179	0.594018	1.29638	0.290387	1.20714	0.365786
O00244	Copper transport protein ATOX1 OS=Homo sapiens GN=ATOX1 PE=1 SV=1 - [ATOX1_HUMAN]	4	1.56617	0.237028	1.14223	0.683975	1.3542	0.351084
Q04656	Copper-transporting ATPase 1 OS=Homo sapiens GN=ATP7A PE=1 SV=3 - [ATP7A_HUMAN]	1	0.772526	0.860737	0.738727	0.83777	0.755626	0.810452
Q53SF7	Cordon-bleu protein-like 1 OS=Homo sapiens GN=COBLL1 PE=1 SV=2 - [COBL1_HUMAN]	10	1.77092	0.0762404	1.69377	0.141598	1.73235	0.0830772
Q13951	Core-binding factor subunit beta OS=Homo sapiens GN=CBFB PE=1 SV=2 - [PEBB_HUMAN]	4	1.14154	0.887611	0.946781	0.952508	1.04416	0.955851
P22528	Cornifin-B OS=Homo sapiens GN=SPRR1B PE=1 SV=2 - [SPR1B_HUMAN]	2	5.0885	0.269546	6.19575	0.366088	5.64212	0.311423
P31146	Coronin-1A OS=Homo sapiens GN=CORO1A PE=1 SV=4 - [COR1A_HUMAN]	3	0.579908	0.620393	0.210973	0.329244	0.395441	0.30653
Q9BR76	Coronin-1B OS=Homo sapiens GN=CORO1B PE=1 SV=1 - [COR1B_HUMAN]	17	1.11809	0.546363	1.19244	0.0991055	1.15527	0.286885
Q9ULV4	Coronin-1C OS=Homo sapiens GN=CORO1C PE=1 SV=1 - [COR1C_HUMAN]	8	1.59641	0.404911	1.05704	0.876738	1.32673	0.53191
Q92828	Coronin-2A OS=Homo sapiens GN=CORO2A PE=2 SV=2 - [COR2A_HUMAN]	3	1.68595	0.733644	1.21514	0.893974	1.45055	0.779495
P57737	Coronin-7 OS=Homo sapiens GN=CORO7 PE=1 SV=2 - [CORO7_HUMAN]	10	1.65338	0.150607	1.38092	0.12381	1.51715	0.137149
P08185	Corticosteroid-binding globulin OS=Homo sapiens GN=SERPINA6 PE=1 SV=1 - [CBG_HUMAN]	3	1.05691	0.96957	2.96016	0.544487	2.00854	0.66629
Q9P1F3	Costars family protein ABRACL OS=Homo sapiens GN=ABRACL PE=1 SV=1 - [ABRAL_HUMAN]	2	1.74658	0.625401	1.2023	0.842174	1.47444	0.684544
P78310	Coxsackievirus and adenovirus receptor OS=Homo sapiens GN=CXADR PE=1 SV=1 - [CXAR_HUMAN]	2	2.3951	0.602669	2.28299	0.617905	2.33905	0.579395
P12277	Creatine kinase B-type OS=Homo sapiens GN=CKB PE=1 SV=1 - [KCRB_HUMAN]	26	1.01216	0.930302	1.07262	0.691811	1.04239	0.762954
P46109	Crk-like protein OS=Homo sapiens GN=CRKL PE=1 SV=1 - [CRKL_HUMAN]	8	1.77946	0.0779054	1.40714	0.0792304	1.5933	0.0787799
O15194	CTD small phosphatase-like protein OS=Homo sapiens GN=CTDSPL PE=1 SV=2 - [CTDSL_HUMAN]	6	4.32455	0.192508	1.72728	0.446761	3.02591	0.281016
Q13363	C-terminal-binding protein 1 OS=Homo sapiens GN=CTBP1 PE=1 SV=2 - [CTBP1_HUMAN]	3	1.2592	0.568543	1.44456	0.357035	1.35188	0.404395
P56545	C-terminal-binding protein 2 OS=Homo sapiens GN=CTBP2 PE=1 SV=1 - [CTBP2_HUMAN]	2	0.642852	0.770005	0.640154	0.76805	0.641503	0.70327
P17812	CTP synthase 1 OS=Homo sapiens GN=CTPS1 PE=1 SV=2 - [PYRG1_HUMAN]	4	1.34085	0.621184	0.999388	0.998969	1.17012	0.74442
Q9NRF8	CTP synthase 2 OS=Homo sapiens GN=CTPS2 PE=1 SV=1 - [PYRG2_HUMAN]	18	1.14773	0.390917	1.30708	0.111866	1.22741	0.181139
O60494	Cubilin OS=Homo sapiens GN=CUBN PE=1 SV=5 - [CUBN_HUMAN]	50	2.48924	0.291943	1.85754	0.215572	2.17339	0.265848
Q13616	Cullin-1 OS=Homo sapiens GN=CUL1 PE=1 SV=2 - [CUL1_HUMAN]	14	1.47168	0.228064	1.16513	0.117941	1.31841	0.244284
Q13617	Cullin-2 OS=Homo sapiens GN=CUL2 PE=1 SV=2 - [CUL2_HUMAN]	11	1.3981	0.132273	1.17809	0.156738	1.2881	0.135801
Q13618	Cullin-3 OS=Homo sapiens GN=CUL3 PE=1 SV=2 - [CUL3_HUMAN]	15	1.48911	0.141908	1.2341	0.0603939	1.3616	0.128929
Q13619	Cullin-4A OS=Homo sapiens GN=CUL4A PE=1 SV=3 - [CUL4A_HUMAN]	13	0.994268	0.974306	1.09228	0.665658	1.04327	0.790656
Q13620	Cullin-4B OS=Homo sapiens GN=CUL4B PE=1 SV=4 - [CUL4B_HUMAN]	5	1.13188	0.533702	0.96202	0.791297	1.04695	0.766817
Q93034	Cullin-5 OS=Homo sapiens GN=CUL5 PE=1 SV=4 - [CUL5_HUMAN]	22	1.30194	0.288972	1.1367	0.24288	1.21932	0.278626
Q86VP6	Cullin-associated NEDD8-dissociated protein 1 OS=Homo sapiens GN=CAND1 PE=1 SV=2 - [CAND1_HUMAN]	47	1.25231	0.262336	1.11763	0.356252	1.18497	0.260592
Q00536	Cyclin-dependent kinase 16 OS=Homo sapiens GN=CDK16 PE=1 SV=1 - [CDK16_HUMAN]	1	2.63107	0.36823	1.1103	0.875482	1.87069	0.50534
Q07002	Cyclin-dependent kinase 18 OS=Homo sapiens GN=CDK18 PE=1 SV=3 - [CDK18_HUMAN]	1	0.945054	0.968931	0.934356	0.962689	0.939705	0.958427
Q00535	Cyclin-dependent kinase 5 OS=Homo sapiens GN=CDK5 PE=1 SV=3 - [CDK5_HUMAN]	7	1.10384	0.6353	0.927098	0.52313	1.01547	0.922144
O14976	Cyclin-G-associated kinase OS=Homo sapiens GN=GAK PE=1 SV=2 - [GAK_HUMAN]	10	1.18323	0.664607	0.941828	0.854018	1.06253	0.847347
Q8ND76	Cyclin-Y OS=Homo sapiens GN=CCNY PE=1 SV=2 - [CCNY_HUMAN]	5	2.29457	0.228497	1.31633	0.470536	1.80545	0.305779
Q8N7R7	Cyclin-Y-like protein 1 OS=Homo sapiens GN=CCNYL1 PE=1 SV=2 - [CCYL1_HUMAN]	4	1.76926	0.151474	1.45284	0.138629	1.61105	0.136036
P32929	Cystathionine gamma-lyase OS=Homo sapiens GN=CTH PE=1 SV=3 - [CGL_HUMAN]	13	1.16968	0.346228	1.1288	0.309367	1.14924	0.285418
P04080	Cystatin-B OS=Homo sapiens GN=CSTB PE=1 SV=2 - [CYTB_HUMAN]	7	1.25639	0.37671	1.13888	0.370688	1.19764	0.354537
P01034	Cystatin-C OS=Homo sapiens GN=CST3 PE=1 SV=1 - [CYTC_HUMAN]	4	3.27286	0.191008	1.209	0.631379	2.24093	0.323561
P01036	Cystatin-S OS=Homo sapiens GN=CST4 PE=1 SV=3 - [CYTS_HUMAN]	2	1.17686	0.911091	2.12323	0.642519	1.65004	0.724066
P21291	Cysteine and glycine-rich protein 1 OS=Homo sapiens GN=CSRP1 PE=1 SV=3 - [CSRP1_HUMAN]	10	1.90582	0.157212	1.31075	0.0885745	1.60829	0.179581
Q16527	Cysteine and glycine-rich protein 2 OS=Homo sapiens GN=CSRP2 PE=1 SV=3 - [CSRP2_HUMAN]	2	0.919181	0.953725	0.930103	0.960189	0.924642	0.947521
Q9UHD1	Cysteine and histidine-rich domain-containing protein 1 OS=Homo sapiens GN=CHORDC1 PE=1 SV=2 - [CHRD1_HUMAN]	3	0.858215	0.868661	1.00679	0.994142	0.932502	0.92674
Q96DT6	Cysteine protease ATG4C OS=Homo sapiens GN=ATG4C PE=1 SV=1 - [ATG4C_HUMAN]	7	0.968272	0.951789	1.15445	0.784346	1.06136	0.890934
Q9Y600	Cysteine sulfinic acid decarboxylase OS=Homo sapiens GN=CSAD PE=1 SV=2 - [CSAD_HUMAN]	3	0.406414	0.594452	0.388724	0.581424	0.397569	0.45429
Q9H1C7	Cysteine-rich and transmembrane domain-containing protein 1 OS=Homo sapiens GN=CYSTM1 PE=1 SV=1 - [CYTM1_HUMAN]	2	2.90544	0.153648	2.51911	0.183574	2.71228	0.139597
Q9NZV1	Cysteine-rich motor neuron 1 protein OS=Homo sapiens GN=CRIM1 PE=1 SV=1 - [CRIM1_HUMAN]	15	15.1987	0.250788	1.99014	0.441082	8.59444	0.385233
P52943	Cysteine-rich protein 2 OS=Homo sapiens GN=CRIP2 PE=1 SV=1 - [CRIP2_HUMAN]	6	3.14813	0.112461	1.85862	0.144327	2.50337	0.136244
P54107	Cysteine-rich secretory protein 1 OS=Homo sapiens GN=CRISP1 PE=1 SV=1 - [CRIS1_HUMAN]	2	2.36264	0.606924	0.364039	0.563397	1.36334	0.844794
Q9H0B8	Cysteine-rich secretory protein LCCL domain-containing 2 OS=Homo sapiens GN=CRISPLD2 PE=1 SV=1 - [CRLD2_HUMAN]	1	0.779207	0.73861	0.93308	0.926648	0.856144	0.802321
P49589	Cysteine--tRNA ligase, cytoplasmic OS=Homo sapiens GN=CARS PE=1 SV=3 - [SYCC_HUMAN]	12	1.39229	0.156159	1.16937	0.120608	1.28083	0.153433
Q53TN4	Cytochrome b reductase 1 OS=Homo sapiens GN=CYBRD1 PE=1 SV=1 - [CYBR1_HUMAN]	3	2.47144	0.0625438	2.68739	0.114687	2.57941	0.0687265
P04839	Cytochrome b-245 heavy chain OS=Homo sapiens GN=CYBB PE=1 SV=2 - [CY24B_HUMAN]	6	1.79839	0.28755	1.32535	0.541584	1.56187	0.327044
P00167	Cytochrome b5 OS=Homo sapiens GN=CYB5A PE=1 SV=2 - [CYB5_HUMAN]	4	2.40934	0.235312	1.51986	0.234736	1.9646	0.258923
P49447	Cytochrome b561 OS=Homo sapiens GN=CYB561 PE=2 SV=2 - [CY561_HUMAN]	4	1.20801	0.13373	1.29117	0.0580231	1.24959	0.0427074
P13073	Cytochrome c oxidase subunit 4 isoform 1, mitochondrial OS=Homo sapiens GN=COX4I1 PE=1 SV=1 - [COX41_HUMAN]	2	0.255153	0.486996	0.252687	0.485341	0.25392	0.320338
P20674	Cytochrome c oxidase subunit 5A, mitochondrial OS=Homo sapiens GN=COX5A PE=1 SV=2 - [COX5A_HUMAN]	2	0.323176	0.53405	0.331578	0.540027	0.327377	0.385872
O43739	Cytohesin-3 OS=Homo sapiens GN=CYTH3 PE=1 SV=2 - [CYH3_HUMAN]	2	1.99615	0.565494	1.01422	0.987882	1.50518	0.691373
P21399	Cytoplasmic aconitate hydratase OS=Homo sapiens GN=ACO1 PE=1 SV=3 - [ACOC_HUMAN]	32	1.53549	0.249047	1.14744	0.31726	1.34147	0.303337
Q14204	Cytoplasmic dynein 1 heavy chain 1 OS=Homo sapiens GN=DYNC1H1 PE=1 SV=5 - [DYHC1_HUMAN]	188	1.07222	0.740519	1.14064	0.327519	1.10643	0.50138
Q13409	Cytoplasmic dynein 1 intermediate chain 2 OS=Homo sapiens GN=DYNC1I2 PE=1 SV=3 - [DC1I2_HUMAN]	13	1.17708	0.49296	1.31964	0.135373	1.24836	0.244464
Q9Y6G9	Cytoplasmic dynein 1 light intermediate chain 1 OS=Homo sapiens GN=DYNC1LI1 PE=1 SV=3 - [DC1L1_HUMAN]	13	1.2185	0.424606	1.1021	0.393543	1.1603	0.407669
O43237	Cytoplasmic dynein 1 light intermediate chain 2 OS=Homo sapiens GN=DYNC1LI2 PE=1 SV=1 - [DC1L2_HUMAN]	11	1.25503	0.549947	1.15138	0.665769	1.20321	0.551181
Q8NCM8	Cytoplasmic dynein 2 heavy chain 1 OS=Homo sapiens GN=DYNC2H1 PE=1 SV=4 - [DYHC2_HUMAN]	5	1.99603	0.351892	1.75522	0.465676	1.87562	0.359087
Q7L576	Cytoplasmic FMR1-interacting protein 1 OS=Homo sapiens GN=CYFIP1 PE=1 SV=1 - [CYFP1_HUMAN]	26	1.3321	0.129868	1.2141	0.105362	1.2731	0.103781
Q96F07	Cytoplasmic FMR1-interacting protein 2 OS=Homo sapiens GN=CYFIP2 PE=1 SV=2 - [CYFP2_HUMAN]	7	2.50223	0.246632	1.65888	0.279928	2.08055	0.261304
P16333	Cytoplasmic protein NCK1 OS=Homo sapiens GN=NCK1 PE=1 SV=1 - [NCK1_HUMAN]	5	1.81223	0.484748	1.10325	0.884383	1.45774	0.601572
O43639	Cytoplasmic protein NCK2 OS=Homo sapiens GN=NCK2 PE=1 SV=2 - [NCK2_HUMAN]	8	2.03367	0.0992526	1.39938	0.317448	1.71653	0.158085
Q07065	Cytoskeleton-associated protein 4 OS=Homo sapiens GN=CKAP4 PE=1 SV=2 - [CKAP4_HUMAN]	8	0.328991	0.538183	0.234792	0.473446	0.281892	0.345484
Q14008	Cytoskeleton-associated protein 5 OS=Homo sapiens GN=CKAP5 PE=1 SV=3 - [CKAP5_HUMAN]	66	0.941927	0.715573	1.08391	0.573732	1.01292	0.918239
P28838	Cytosol aminopeptidase OS=Homo sapiens GN=LAP3 PE=1 SV=3 - [AMPL_HUMAN]	24	1.4275	0.260348	1.18357	0.133679	1.30554	0.246423
O75891	Cytosolic 10-formyltetrahydrofolate dehydrogenase OS=Homo sapiens GN=ALDH1L1 PE=1 SV=2 - [AL1L1_HUMAN]	26	3.71833	0.289783	1.45557	0.124614	2.58695	0.37642
Q9H6Q4	Cytosolic Fe-S cluster assembly factor NARFL OS=Homo sapiens GN=NARFL PE=1 SV=1 - [NARFL_HUMAN]	8	1.13328	0.462152	1.11134	0.252832	1.12231	0.364297
P53384	Cytosolic Fe-S cluster assembly factor NUBP1 OS=Homo sapiens GN=NUBP1 PE=1 SV=2 - [NUBP1_HUMAN]	6	1.11238	0.739603	1.11137	0.729127	1.11188	0.690754
Q9Y5Y2	Cytosolic Fe-S cluster assembly factor NUBP2 OS=Homo sapiens GN=NUBP2 PE=1 SV=1 - [NUBP2_HUMAN]	7	1.01837	0.917984	1.03122	0.766654	1.02479	0.846738
Q96KP4	Cytosolic non-specific dipeptidase OS=Homo sapiens GN=CNDP2 PE=1 SV=2 - [CNDP2_HUMAN]	34	1.13705	0.495562	1.11322	0.331299	1.12514	0.375785
P47712	Cytosolic phospholipase A2 OS=Homo sapiens GN=PLA2G4A PE=1 SV=2 - [PA24A_HUMAN]	5	1.14612	0.793675	1.06475	0.898689	1.10544	0.815544
P49902	Cytosolic purine 5'-nucleotidase OS=Homo sapiens GN=NT5C2 PE=1 SV=1 - [5NTC_HUMAN]	12	0.879035	0.444639	0.93936	0.647798	0.909198	0.443423
Q5M775	Cytospin-B OS=Homo sapiens GN=SPECC1 PE=1 SV=1 - [CYTSB_HUMAN]	13	1.52892	0.0752571	1.39132	0.129948	1.46012	0.0760081
O43175	D-3-phosphoglycerate dehydrogenase OS=Homo sapiens GN=PHGDH PE=1 SV=4 - [SERA_HUMAN]	28	0.98255	0.925866	1.02369	0.829806	1.00312	0.981191
Q9UKG1	DCC-interacting protein 13-alpha OS=Homo sapiens GN=APPL1 PE=1 SV=1 - [DP13A_HUMAN]	25	1.45506	0.160744	1.36957	0.0757239	1.41231	0.10275
Q8NEU8	DCC-interacting protein 13-beta OS=Homo sapiens GN=APPL2 PE=1 SV=3 - [DP13B_HUMAN]	33	1.04248	0.802651	1.13825	0.383341	1.09037	0.505944
Q96GG9	DCN1-like protein 1 OS=Homo sapiens GN=DCUN1D1 PE=1 SV=1 - [DCNL1_HUMAN]	2	1.08941	0.898673	1.35437	0.661664	1.22189	0.732327
Q9H773	dCTP pyrophosphatase 1 OS=Homo sapiens GN=DCTPP1 PE=1 SV=1 - [DCTP1_HUMAN]	3	1.10707	0.880349	1.16601	0.821304	1.13654	0.821949
Q8TEB1	DDB1- and CUL4-associated factor 11 OS=Homo sapiens GN=DCAF11 PE=1 SV=1 - [DCA11_HUMAN]	6	1.0396	0.815272	1.18859	0.154344	1.11409	0.399553
P61962	DDB1- and CUL4-associated factor 7 OS=Homo sapiens GN=DCAF7 PE=1 SV=1 - [DCAF7_HUMAN]	5	1.6429	0.396698	1.09592	0.848881	1.36941	0.524581
Q5TAQ9	DDB1- and CUL4-associated factor 8 OS=Homo sapiens GN=DCAF8 PE=1 SV=1 - [DCAF8_HUMAN]	4	1.38213	0.635364	1.26327	0.725783	1.3227	0.633076
P30046	D-dopachrome decarboxylase OS=Homo sapiens GN=DDT PE=1 SV=3 - [DOPD_HUMAN]	9	1.03525	0.873917	1.05524	0.711732	1.04524	0.779115
P51397	Death-associated protein 1 OS=Homo sapiens GN=DAP PE=1 SV=3 - [DAP1_HUMAN]	2	0.789883	0.87232	0.809787	0.88542	0.799835	0.8489
P53355	Death-associated protein kinase 1 OS=Homo sapiens GN=DAPK1 PE=1 SV=6 - [DAPK1_HUMAN]	2	1.33437	0.761564	1.01719	0.986213	1.17578	0.845445
Q14185	Dedicator of cytokinesis protein 1 OS=Homo sapiens GN=DOCK1 PE=1 SV=2 - [DOCK1_HUMAN]	14	1.49702	0.247878	1.30155	0.222095	1.39928	0.23042
Q9H7D0	Dedicator of cytokinesis protein 5 OS=Homo sapiens GN=DOCK5 PE=1 SV=3 - [DOCK5_HUMAN]	15	1.30979	0.302821	1.12572	0.365287	1.21775	0.311791
Q96N67	Dedicator of cytokinesis protein 7 OS=Homo sapiens GN=DOCK7 PE=1 SV=4 - [DOCK7_HUMAN]	8	3.85374	0.309758	1.372	0.529207	2.61287	0.415694
Q9BZ29	Dedicator of cytokinesis protein 9 OS=Homo sapiens GN=DOCK9 PE=1 SV=2 - [DOCK9_HUMAN]	22	1.62219	0.152949	1.52897	0.114352	1.57558	0.107336
Q96LJ7	Dehydrogenase/reductase SDR family member 1 OS=Homo sapiens GN=DHRS1 PE=1 SV=1 - [DHRS1_HUMAN]	1	1.05958	0.968186	0.753461	0.847848	0.906521	0.934806
Q9Y394	Dehydrogenase/reductase SDR family member 7 OS=Homo sapiens GN=DHRS7 PE=1 SV=1 - [DHRS7_HUMAN]	7	0.933313	0.729884	1.41549	0.283885	1.1744	0.544645
Q9UGM3	Deleted in malignant brain tumors 1 protein OS=Homo sapiens GN=DMBT1 PE=1 SV=2 - [DMBT1_HUMAN]	4	0.388524	0.446939	1.20354	0.877141	0.796033	0.825465
P30038	Delta-1-pyrroline-5-carboxylate dehydrogenase, mitochondrial OS=Homo sapiens GN=ALDH4A1 PE=1 SV=3 - [AL4A1_HUMAN]	2	1.6967	0.609164	0.835567	0.847722	1.26613	0.79175
P13716	Delta-aminolevulinic acid dehydratase OS=Homo sapiens GN=ALAD PE=1 SV=1 - [HEM2_HUMAN]	10	1.02454	0.910092	1.02106	0.932742	1.0228	0.900247
Q9ULE3	DENN domain-containing protein 2A OS=Homo sapiens GN=DENND2A PE=2 SV=4 - [DEN2A_HUMAN]	1	NA	NA	NA	NA	NA	NA
Q9H6A0	DENN domain-containing protein 2D OS=Homo sapiens GN=DENND2D PE=1 SV=2 - [DEN2D_HUMAN]	4	8.1348	0.277869	2.75403	0.443895	5.44442	0.352616
Q5VZ89	DENN domain-containing protein 4C OS=Homo sapiens GN=DENND4C PE=1 SV=2 - [DEN4C_HUMAN]	8	0.957973	0.89245	0.985409	0.960848	0.971691	0.911975
O43583	Density-regulated protein OS=Homo sapiens GN=DENR PE=1 SV=2 - [DENR_HUMAN]	5	1.22504	0.259614	1.3382	0.0359643	1.28162	0.0699134
P27707	Deoxycytidine kinase OS=Homo sapiens GN=DCK PE=1 SV=1 - [DCK_HUMAN]	3	1.56136	0.651168	1.211	0.837843	1.38618	0.700326
Q9BU89	Deoxyhypusine hydroxylase OS=Homo sapiens GN=DOHH PE=1 SV=1 - [DOHH_HUMAN]	2	1.14884	0.924084	1.04151	0.97763	1.09518	0.940889
P49366	Deoxyhypusine synthase OS=Homo sapiens GN=DHPS PE=1 SV=1 - [DHYS_HUMAN]	6	1.46049	0.359887	1.3155	0.141995	1.38799	0.291585
P24855	Deoxyribonuclease-1 OS=Homo sapiens GN=DNASE1 PE=1 SV=1 - [DNAS1_HUMAN]	3	52.1913	0.305952	2.0622	0.518836	27.1267	0.456838
P49184	Deoxyribonuclease-1-like 1 OS=Homo sapiens GN=DNASE1L1 PE=1 SV=1 - [DNSL1_HUMAN]	4	1.68062	0.392405	1.64365	0.466917	1.66214	0.373872
O00115	Deoxyribonuclease-2-alpha OS=Homo sapiens GN=DNASE2 PE=1 SV=2 - [DNS2A_HUMAN]	6	1.7577	0.349143	1.49852	0.318882	1.62811	0.309216
Q8TB45	DEP domain-containing mTOR-interacting protein OS=Homo sapiens GN=DEPTOR PE=1 SV=2 - [DPTOR_HUMAN]	10	1.60821	0.270023	1.57093	0.442621	1.58957	0.339758
P81605	Dermcidin OS=Homo sapiens GN=DCD PE=1 SV=2 - [DCD_HUMAN]	9	2.29499	0.300205	3.11263	0.423369	2.70381	0.382951
Q08554	Desmocollin-1 OS=Homo sapiens GN=DSC1 PE=1 SV=2 - [DSC1_HUMAN]	4	1.02077	0.976025	2.45888	0.435177	1.73982	0.579097
Q02487	Desmocollin-2 OS=Homo sapiens GN=DSC2 PE=1 SV=1 - [DSC2_HUMAN]	1	0.911435	0.949101	1.80665	0.704256	1.35904	0.820602
Q14574	Desmocollin-3 OS=Homo sapiens GN=DSC3 PE=1 SV=3 - [DSC3_HUMAN]	1	22.3222	0.362457	2.29012	0.616889	12.3062	0.489377
Q02413	Desmoglein-1 OS=Homo sapiens GN=DSG1 PE=1 SV=2 - [DSG1_HUMAN]	12	1.90522	0.294891	3.13834	0.374796	2.52178	0.379962
P15924	Desmoplakin OS=Homo sapiens GN=DSP PE=1 SV=3 - [DESP_HUMAN]	77	1.8936	0.204774	3.12535	0.342575	2.50947	0.343009
P60981	Destrin OS=Homo sapiens GN=DSTN PE=1 SV=3 - [DEST_HUMAN]	14	1.43995	0.241123	1.32235	0.0890165	1.38115	0.167883
Q96JH7	Deubiquitinating protein VCIP135 OS=Homo sapiens GN=VCPIP1 PE=1 SV=2 - [VCIP1_HUMAN]	2	0.548133	0.700248	0.580822	0.724542	0.564478	0.625918
Q9Y295	Developmentally-regulated GTP-binding protein 1 OS=Homo sapiens GN=DRG1 PE=1 SV=1 - [DRG1_HUMAN]	4	1.63258	0.379847	1.20789	0.695505	1.42023	0.457566
P55039	Developmentally-regulated GTP-binding protein 2 OS=Homo sapiens GN=DRG2 PE=1 SV=1 - [DRG2_HUMAN]	13	1.10121	0.594492	1.16824	0.384698	1.13473	0.451581
P23743	Diacylglycerol kinase alpha OS=Homo sapiens GN=DGKA PE=1 SV=3 - [DGKA_HUMAN]	8	0.796632	0.510632	0.896065	0.742174	0.846349	0.538961
P52824	Diacylglycerol kinase theta OS=Homo sapiens GN=DGKQ PE=1 SV=2 - [DGKQ_HUMAN]	4	1.8699	0.586271	0.886905	0.89781	1.3784	0.745735
Q96F10	Diamine acetyltransferase 2 OS=Homo sapiens GN=SAT2 PE=1 SV=1 - [SAT2_HUMAN]	7	0.980535	0.908757	1.0364	0.843813	1.00847	0.957717
Q9H4E7	Differentially expressed in FDCP 6 homolog OS=Homo sapiens GN=DEF6 PE=1 SV=1 - [DEFI6_HUMAN]	2	1.0237	0.979687	1.02953	0.974931	1.02662	0.972792
P09417	Dihydropteridine reductase OS=Homo sapiens GN=QDPR PE=1 SV=2 - [DHPR_HUMAN]	12	1.26926	0.338034	1.0152	0.90575	1.14223	0.490672
Q14117	Dihydropyrimidinase OS=Homo sapiens GN=DPYS PE=1 SV=1 - [DPYS_HUMAN]	12	2.05838	0.314401	1.01883	0.94442	1.53861	0.466942
Q16555	Dihydropyrimidinase-related protein 2 OS=Homo sapiens GN=DPYSL2 PE=1 SV=1 - [DPYL2_HUMAN]	2	1.99871	0.664493	0.834549	0.901437	1.41663	0.804177
Q14195	Dihydropyrimidinase-related protein 3 OS=Homo sapiens GN=DPYSL3 PE=1 SV=1 - [DPYL3_HUMAN]	11	1.31382	0.223009	1.22803	0.113824	1.27093	0.136247
Q12882	Dihydropyrimidine dehydrogenase [NADP(+)] OS=Homo sapiens GN=DPYD PE=1 SV=2 - [DPYD_HUMAN]	3	0.896533	0.907135	0.997055	0.997468	0.946794	0.943317
Q01459	Di-N-acetylchitobiase OS=Homo sapiens GN=CTBS PE=1 SV=1 - [DIAC_HUMAN]	5	1.24092	0.577395	1.55692	0.437985	1.39892	0.463845
P16444	Dipeptidase 1 OS=Homo sapiens GN=DPEP1 PE=1 SV=3 - [DPEP1_HUMAN]	17	2.88902	0.206472	1.56064	0.279823	2.22483	0.260987
Q9H4B8	Dipeptidase 3 OS=Homo sapiens GN=DPEP3 PE=2 SV=2 - [DPEP3_HUMAN]	3	3.66565	0.498955	1.08292	0.956247	2.37429	0.625581
P42658	Dipeptidyl aminopeptidase-like protein 6 OS=Homo sapiens GN=DPP6 PE=1 SV=2 - [DPP6_HUMAN]	3	3.39411	0.513995	3.40664	0.513242	3.40037	0.485638
P53634	Dipeptidyl peptidase 1 OS=Homo sapiens GN=CTSC PE=1 SV=2 - [CATC_HUMAN]	4	1.18989	0.853819	1.73903	0.589833	1.46446	0.665606
Q9UHL4	Dipeptidyl peptidase 2 OS=Homo sapiens GN=DPP7 PE=1 SV=3 - [DPP2_HUMAN]	12	1.31229	0.52567	0.995078	0.981405	1.15368	0.653867
Q9NY33	Dipeptidyl peptidase 3 OS=Homo sapiens GN=DPP3 PE=1 SV=2 - [DPP3_HUMAN]	26	1.26219	0.191623	1.16457	0.151828	1.21338	0.144359
P27487	Dipeptidyl peptidase 4 OS=Homo sapiens GN=DPP4 PE=1 SV=2 - [DPP4_HUMAN]	45	1.23957	0.436531	1.317	0.134	1.27828	0.239196
Q86TI2	Dipeptidyl peptidase 9 OS=Homo sapiens GN=DPP9 PE=1 SV=3 - [DPP9_HUMAN]	7	1.09703	0.919914	1.17274	0.863458	1.13489	0.871687
O95989	Diphosphoinositol polyphosphate phosphohydrolase 1 OS=Homo sapiens GN=NUDT3 PE=1 SV=1 - [NUDT3_HUMAN]	3	0.979887	0.966398	1.34127	0.600646	1.16058	0.746895
Q9NZJ9	Diphosphoinositol polyphosphate phosphohydrolase 2 OS=Homo sapiens GN=NUDT4 PE=1 SV=2 - [NUDT4_HUMAN]	6	1.08669	0.770628	1.20913	0.301306	1.14791	0.527327
Q96G61	Diphosphoinositol polyphosphate phosphohydrolase 3-beta OS=Homo sapiens GN=NUDT11 PE=1 SV=1 - [NUD11_HUMAN]	3	0.810351	0.823501	1.04904	0.958938	0.929694	0.925007
P53602	Diphosphomevalonate decarboxylase OS=Homo sapiens GN=MVD PE=1 SV=1 - [MVD1_HUMAN]	8	1.2442	0.419401	1.21157	0.265124	1.22788	0.323924
Q9H2P9	Diphthine synthase OS=Homo sapiens GN=DPH5 PE=1 SV=2 - [DPH5_HUMAN]	3	1.21709	0.834437	1.13361	0.893113	1.17535	0.839072
Q8IYB7	DIS3-like exonuclease 2 OS=Homo sapiens GN=DIS3L2 PE=1 SV=4 - [DI3L2_HUMAN]	7	0.992165	0.987393	1.13975	0.783467	1.06596	0.877165
P98082	Disabled homolog 2 OS=Homo sapiens GN=DAB2 PE=1 SV=3 - [DAB2_HUMAN]	11	3.2444	0.238514	1.23301	0.606773	2.23871	0.362972
Q14689	Disco-interacting protein 2 homolog A OS=Homo sapiens GN=DIP2A PE=1 SV=2 - [DIP2A_HUMAN]	14	1.35519	0.217899	1.20648	0.13861	1.28083	0.183201
Q9P265	Disco-interacting protein 2 homolog B OS=Homo sapiens GN=DIP2B PE=1 SV=3 - [DIP2B_HUMAN]	25	1.53635	0.145904	1.31228	0.0727913	1.42431	0.120205
Q9Y2E4	Disco-interacting protein 2 homolog C OS=Homo sapiens GN=DIP2C PE=2 SV=2 - [DIP2C_HUMAN]	15	1.79792	0.176742	1.23151	0.0894511	1.51471	0.219094
Q9Y4D1	Disheveled-associated activator of morphogenesis 1 OS=Homo sapiens GN=DAAM1 PE=1 SV=2 - [DAAM1_HUMAN]	8	1.78362	0.417274	1.25647	0.639217	1.52004	0.470869
O14672	Disintegrin and metalloproteinase domain-containing protein 10 OS=Homo sapiens GN=ADAM10 PE=1 SV=1 - [ADA10_HUMAN]	10	1.68867	0.29783	1.15204	0.375092	1.42035	0.370243
Q9H2U9	Disintegrin and metalloproteinase domain-containing protein 7 OS=Homo sapiens GN=ADAM7 PE=1 SV=3 - [ADAM7_HUMAN]	2	8.39718	0.40224	1.63306	0.747772	5.01512	0.518124
Q13443	Disintegrin and metalloproteinase domain-containing protein 9 OS=Homo sapiens GN=ADAM9 PE=1 SV=1 - [ADAM9_HUMAN]	17	1.16428	0.433012	1.13528	0.277962	1.14978	0.34089
Q9Y2H0	Disks large-associated protein 4 OS=Homo sapiens GN=DLGAP4 PE=1 SV=3 - [DLGP4_HUMAN]	4	1.03019	0.951794	1.02031	0.965997	1.02525	0.950698
Q9Y485	DmX-like protein 1 OS=Homo sapiens GN=DMXL1 PE=1 SV=3 - [DMXL1_HUMAN]	61	1.13513	0.605088	1.12599	0.388243	1.13056	0.488874
Q16531	DNA damage-binding protein 1 OS=Homo sapiens GN=DDB1 PE=1 SV=1 - [DDB1_HUMAN]	34	1.19132	0.316584	1.27272	0.0840163	1.23202	0.124037
Q9NRW3	DNA dC->dU-editing enzyme APOBEC-3C OS=Homo sapiens GN=APOBEC3C PE=1 SV=2 - [ABC3C_HUMAN]	3	1.14835	0.895985	0.60288	0.659667	0.875614	0.881649
O00273	DNA fragmentation factor subunit alpha OS=Homo sapiens GN=DFFA PE=1 SV=1 - [DFFA_HUMAN]	7	1.32559	0.254411	1.14285	0.506697	1.23422	0.323553
P30876	DNA-directed RNA polymerase II subunit RPB2 OS=Homo sapiens GN=POLR2B PE=1 SV=1 - [RPB2_HUMAN]	6	1.40061	0.642539	1.08392	0.905196	1.24226	0.724188
O15160	DNA-directed RNA polymerases I and III subunit RPAC1 OS=Homo sapiens GN=POLR1C PE=1 SV=1 - [RPAC1_HUMAN]	5	1.48317	0.591944	0.967769	0.959857	1.22547	0.743198
P52434	DNA-directed RNA polymerases I, II, and III subunit RPABC3 OS=Homo sapiens GN=POLR2H PE=1 SV=4 - [RPAB3_HUMAN]	3	1.37034	0.745957	0.902813	0.918863	1.13657	0.878841
P31689	DnaJ homolog subfamily A member 1 OS=Homo sapiens GN=DNAJA1 PE=1 SV=2 - [DNJA1_HUMAN]	13	1.22433	0.301108	1.28476	0.161828	1.25455	0.181821
O60884	DnaJ homolog subfamily A member 2 OS=Homo sapiens GN=DNAJA2 PE=1 SV=1 - [DNJA2_HUMAN]	10	1.39894	0.279737	1.28725	0.0689885	1.3431	0.19977
Q8WW22	DnaJ homolog subfamily A member 4 OS=Homo sapiens GN=DNAJA4 PE=1 SV=1 - [DNJA4_HUMAN]	6	1.13673	0.687179	1.39482	0.406873	1.26577	0.474286
P25685	DnaJ homolog subfamily B member 1 OS=Homo sapiens GN=DNAJB1 PE=1 SV=4 - [DNJB1_HUMAN]	18	1.1524	0.303019	1.17296	0.105061	1.16268	0.13897
P25686	DnaJ homolog subfamily B member 2 OS=Homo sapiens GN=DNAJB2 PE=1 SV=3 - [DNJB2_HUMAN]	8	0.997555	0.988449	1.05161	0.751447	1.02458	0.864959
O75190	DnaJ homolog subfamily B member 6 OS=Homo sapiens GN=DNAJB6 PE=1 SV=2 - [DNJB6_HUMAN]	4	1.54422	0.596637	0.847022	0.805701	1.19562	0.797111
O75165	DnaJ homolog subfamily C member 13 OS=Homo sapiens GN=DNAJC13 PE=1 SV=5 - [DJC13_HUMAN]	28	1.24862	0.421261	1.23205	0.0706577	1.24034	0.271182
Q9H3Z4	DnaJ homolog subfamily C member 5 OS=Homo sapiens GN=DNAJC5 PE=1 SV=1 - [DNJC5_HUMAN]	5	1.3453	0.0865491	1.36091	0.135941	1.35311	0.080569
Q99615	DnaJ homolog subfamily C member 7 OS=Homo sapiens GN=DNAJC7 PE=1 SV=2 - [DNJC7_HUMAN]	16	1.19445	0.443595	1.2036	0.29533	1.19902	0.340044
P39656	Dolichyl-diphosphooligosaccharide--protein glycosyltransferase 48 kDa subunit OS=Homo sapiens GN=DDOST PE=1 SV=4 - [OST48_HUMAN]	2	0.999362	0.999649	0.972779	0.984817	0.986071	0.990688
P04843	Dolichyl-diphosphooligosaccharide--protein glycosyltransferase subunit 1 OS=Homo sapiens GN=RPN1 PE=1 SV=1 - [RPN1_HUMAN]	9	2.07717	0.250334	1.26279	0.642251	1.66998	0.345161
P61803	Dolichyl-diphosphooligosaccharide--protein glycosyltransferase subunit DAD1 OS=Homo sapiens GN=DAD1 PE=1 SV=3 - [DAD1_HUMAN]	2	1.07963	0.957911	1.18043	0.909466	1.13003	0.921073
Q9UHG0	Doublecortin domain-containing protein 2 OS=Homo sapiens GN=DCDC2 PE=1 SV=2 - [DCDC2_HUMAN]	2	1.37114	0.831286	1.9092	0.682056	1.64017	0.71972
O14972	Down syndrome critical region protein 3 OS=Homo sapiens GN=DSCR3 PE=2 SV=1 - [DSCR3_HUMAN]	2	0.967711	0.981945	1.08929	0.953038	1.0285	0.981502
Q16643	Drebrin OS=Homo sapiens GN=DBN1 PE=1 SV=4 - [DREB_HUMAN]	4	7.66348	0.275553	1.17476	0.811182	4.41912	0.429065
Q9UJU6	Drebrin-like protein OS=Homo sapiens GN=DBNL PE=1 SV=1 - [DBNL_HUMAN]	20	2.05181	0.17541	1.5038	0.0719369	1.77781	0.164808
Q8NBA8	DTW domain-containing protein 2 OS=Homo sapiens GN=DTWD2 PE=1 SV=1 - [DTWD2_HUMAN]	2	1.10461	0.945414	1.06697	0.964372	1.08579	0.946336
Q9HCR9	Dual 3',5'-cyclic-AMP and -GMP phosphodiesterase 11A OS=Homo sapiens GN=PDE11A PE=1 SV=2 - [PDE11_HUMAN]	19	1.80738	0.133934	1.34643	0.483544	1.57691	0.209915
Q9NRD9	Dual oxidase 1 OS=Homo sapiens GN=DUOX1 PE=1 SV=1 - [DUOX1_HUMAN]	6	1.71253	0.599506	0.944317	0.939323	1.32842	0.737522
Q9NRD8	Dual oxidase 2 OS=Homo sapiens GN=DUOX2 PE=1 SV=2 - [DUOX2_HUMAN]	10	0.0961126	0.367662	0.12833	0.385125	0.112221	0.196353
Q1HG44	Dual oxidase maturation factor 2 OS=Homo sapiens GN=DUOXA2 PE=1 SV=2 - [DOXA2_HUMAN]	2	0.0398223	0.359971	0.0429394	0.361526	0.0413809	0.181266
Q02750	Dual specificity mitogen-activated protein kinase kinase 1 OS=Homo sapiens GN=MAP2K1 PE=1 SV=2 - [MP2K1_HUMAN]	6	1.41658	0.554441	1.02865	0.953853	1.22261	0.68055
P36507	Dual specificity mitogen-activated protein kinase kinase 2 OS=Homo sapiens GN=MAP2K2 PE=1 SV=1 - [MP2K2_HUMAN]	6	0.967137	0.82728	1.16546	0.334966	1.0663	0.64404
P46734	Dual specificity mitogen-activated protein kinase kinase 3 OS=Homo sapiens GN=MAP2K3 PE=1 SV=2 - [MP2K3_HUMAN]	4	1.50368	0.464646	1.15824	0.779975	1.33096	0.554534
P45985	Dual specificity mitogen-activated protein kinase kinase 4 OS=Homo sapiens GN=MAP2K4 PE=1 SV=1 - [MP2K4_HUMAN]	6	1.31072	0.412919	1.0838	0.792051	1.19726	0.516629
P52564	Dual specificity mitogen-activated protein kinase kinase 6 OS=Homo sapiens GN=MAP2K6 PE=1 SV=1 - [MP2K6_HUMAN]	3	1.89617	0.369149	1.38094	0.516159	1.63856	0.39681
O14733	Dual specificity mitogen-activated protein kinase kinase 7 OS=Homo sapiens GN=MAP2K7 PE=1 SV=2 - [MP2K7_HUMAN]	4	1.37647	0.5702	1.24298	0.672972	1.30972	0.569613
Q9BVJ7	Dual specificity protein phosphatase 23 OS=Homo sapiens GN=DUSP23 PE=1 SV=1 - [DUS23_HUMAN]	8	1.62465	0.257102	1.36541	0.35393	1.49503	0.277686
P51452	Dual specificity protein phosphatase 3 OS=Homo sapiens GN=DUSP3 PE=1 SV=1 - [DUS3_HUMAN]	6	1.56592	0.342382	1.0583	0.858388	1.31211	0.48341
Q96S53	Dual specificity testis-specific protein kinase 2 OS=Homo sapiens GN=TESK2 PE=1 SV=1 - [TESK2_HUMAN]	9	0.621587	0.266157	0.777674	0.501252	0.69963	0.245972
Q92630	Dual specificity tyrosine-phosphorylation-regulated kinase 2 OS=Homo sapiens GN=DYRK2 PE=1 SV=3 - [DYRK2_HUMAN]	5	2.50389	0.212262	1.1689	0.768417	1.8364	0.356177
Q14203	Dynactin subunit 1 OS=Homo sapiens GN=DCTN1 PE=1 SV=3 - [DCTN1_HUMAN]	46	1.31649	0.2564	1.23729	0.0376217	1.27689	0.157747
Q13561	Dynactin subunit 2 OS=Homo sapiens GN=DCTN2 PE=1 SV=4 - [DCTN2_HUMAN]	19	1.41808	0.257025	1.24063	0.0795118	1.32936	0.204692
O75935	Dynactin subunit 3 OS=Homo sapiens GN=DCTN3 PE=1 SV=1 - [DCTN3_HUMAN]	11	1.23593	0.340953	1.14691	0.257328	1.19142	0.271115
Q9UJW0	Dynactin subunit 4 OS=Homo sapiens GN=DCTN4 PE=1 SV=1 - [DCTN4_HUMAN]	10	1.37962	0.251603	1.28087	0.142069	1.33024	0.190762
O00429	Dynamin-1-like protein OS=Homo sapiens GN=DNM1L PE=1 SV=2 - [DNM1L_HUMAN]	22	1.22344	0.277536	1.13379	0.344907	1.17861	0.262265
P50570	Dynamin-2 OS=Homo sapiens GN=DNM2 PE=1 SV=2 - [DYN2_HUMAN]	36	1.76406	0.146013	1.2819	0.0737749	1.52298	0.16389
P63167	Dynein light chain 1, cytoplasmic OS=Homo sapiens GN=DYNLL1 PE=1 SV=1 - [DYL1_HUMAN]	3	1.44346	0.291733	1.1457	0.684285	1.29458	0.400229
Q96FJ2	Dynein light chain 2, cytoplasmic OS=Homo sapiens GN=DYNLL2 PE=1 SV=1 - [DYL2_HUMAN]	3	1.19498	0.179708	1.18393	0.35046	1.18946	0.210582
Q9NP97	Dynein light chain roadblock-type 1 OS=Homo sapiens GN=DYNLRB1 PE=1 SV=3 - [DLRB1_HUMAN]	2	1.75967	0.715248	0.96611	0.981034	1.36289	0.817289
Q14118	Dystroglycan OS=Homo sapiens GN=DAG1 PE=1 SV=2 - [DAG1_HUMAN]	8	5.54379	0.202152	1.27467	0.705262	3.40923	0.347752
Q14258	E3 ubiquitin/ISG15 ligase TRIM25 OS=Homo sapiens GN=TRIM25 PE=1 SV=2 - [TRI25_HUMAN]	18	1.14272	0.459256	0.918849	0.445837	1.03079	0.839393
Q9Y4X5	E3 ubiquitin-protein ligase ARIH1 OS=Homo sapiens GN=ARIH1 PE=1 SV=2 - [ARI1_HUMAN]	7	0.911335	0.845968	1.11936	0.811036	1.01535	0.96945
Q9UNE7	E3 ubiquitin-protein ligase CHIP OS=Homo sapiens GN=STUB1 PE=1 SV=2 - [CHIP_HUMAN]	12	1.73613	0.123496	1.30357	0.0945957	1.51985	0.136268
Q8TDB6	E3 ubiquitin-protein ligase DTX3L OS=Homo sapiens GN=DTX3L PE=1 SV=1 - [DTX3L_HUMAN]	6	1.09327	0.85511	1.04323	0.930004	1.06825	0.870302
Q8IYU2	E3 ubiquitin-protein ligase HACE1 OS=Homo sapiens GN=HACE1 PE=1 SV=2 - [HACE1_HUMAN]	5	1.43514	0.482138	1.14604	0.77632	1.29059	0.557316
Q9ULT8	E3 ubiquitin-protein ligase HECTD1 OS=Homo sapiens GN=HECTD1 PE=1 SV=3 - [HECD1_HUMAN]	8	0.767313	0.776781	0.808664	0.819303	0.787988	0.748521
Q5T447	E3 ubiquitin-protein ligase HECTD3 OS=Homo sapiens GN=HECTD3 PE=1 SV=1 - [HECD3_HUMAN]	9	1.01923	0.954695	1.30967	0.522635	1.16445	0.659277
Q7Z6Z7	E3 ubiquitin-protein ligase HUWE1 OS=Homo sapiens GN=HUWE1 PE=1 SV=3 - [HUWE1_HUMAN]	43	1.23415	0.270487	1.40563	0.302475	1.31989	0.28122
Q96J02	E3 ubiquitin-protein ligase Itchy homolog OS=Homo sapiens GN=ITCH PE=1 SV=2 - [ITCH_HUMAN]	21	1.4128	0.252924	1.41649	0.164319	1.41464	0.180204
Q6UWE0	E3 ubiquitin-protein ligase LRSAM1 OS=Homo sapiens GN=LRSAM1 PE=1 SV=1 - [LRSM1_HUMAN]	20	1.24214	0.0967582	1.44656	0.245639	1.34435	0.207561
O60291	E3 ubiquitin-protein ligase MGRN1 OS=Homo sapiens GN=MGRN1 PE=1 SV=2 - [MGRN1_HUMAN]	9	1.93924	0.150063	1.46964	0.232121	1.70444	0.167199
P46934	E3 ubiquitin-protein ligase NEDD4 OS=Homo sapiens GN=NEDD4 PE=1 SV=4 - [NEDD4_HUMAN]	1	1.23667	0.840039	3.0609	0.386338	2.14879	0.507707
Q96PU5	E3 ubiquitin-protein ligase NEDD4-like OS=Homo sapiens GN=NEDD4L PE=1 SV=2 - [NED4L_HUMAN]	26	1.25038	0.17874	1.34268	0.0332466	1.29653	0.0593232
Q9H4P4	E3 ubiquitin-protein ligase NRDP1 OS=Homo sapiens GN=RNF41 PE=1 SV=2 - [RNF41_HUMAN]	2	1.08142	0.957005	1.12871	0.933667	1.10506	0.935121
Q9HAT8	E3 ubiquitin-protein ligase pellino homolog 2 OS=Homo sapiens GN=PELI2 PE=1 SV=1 - [PELI2_HUMAN]	3	2.32175	0.445725	2.2245	0.474956	2.27313	0.421864
P62877	E3 ubiquitin-protein ligase RBX1 OS=Homo sapiens GN=RBX1 PE=1 SV=1 - [RBX1_HUMAN]	3	1.24246	0.589595	1.16407	0.644223	1.20327	0.563249
Q8WZ73	E3 ubiquitin-protein ligase rififylin OS=Homo sapiens GN=RFFL PE=1 SV=1 - [RFFL_HUMAN]	10	1.10661	0.518378	1.21124	0.173062	1.15892	0.258959
O43567	E3 ubiquitin-protein ligase RNF13 OS=Homo sapiens GN=RNF13 PE=1 SV=1 - [RNF13_HUMAN]	3	0.903996	0.883377	1.21821	0.773089	1.0611	0.919585
Q9UBS8	E3 ubiquitin-protein ligase RNF14 OS=Homo sapiens GN=RNF14 PE=1 SV=1 - [RNF14_HUMAN]	4	1.62372	0.634485	0.962796	0.967133	1.29326	0.767752
Q7Z419	E3 ubiquitin-protein ligase RNF144B OS=Homo sapiens GN=RNF144B PE=1 SV=1 - [R144B_HUMAN]	3	1.21925	0.786598	1.24366	0.753167	1.23145	0.73816
Q9H6Y7	E3 ubiquitin-protein ligase RNF167 OS=Homo sapiens GN=RNF167 PE=1 SV=1 - [RN167_HUMAN]	2	3.29216	0.302007	1.82037	0.431395	2.55627	0.343508
Q63HN8	E3 ubiquitin-protein ligase RNF213 OS=Homo sapiens GN=RNF213 PE=1 SV=3 - [RN213_HUMAN]	14	1.30325	0.369757	1.11974	0.40747	1.2115	0.370341
Q96EP0	E3 ubiquitin-protein ligase RNF31 OS=Homo sapiens GN=RNF31 PE=1 SV=1 - [RNF31_HUMAN]	6	1.2551	0.673998	0.977814	0.963146	1.11646	0.803865
Q7Z6J0	E3 ubiquitin-protein ligase SH3RF1 OS=Homo sapiens GN=SH3RF1 PE=1 SV=2 - [SH3R1_HUMAN]	3	1.81221	0.554771	1.05783	0.95194	1.43502	0.680413
P19474	E3 ubiquitin-protein ligase TRIM21 OS=Homo sapiens GN=TRIM21 PE=1 SV=1 - [RO52_HUMAN]	9	1.26356	0.340564	1.1745	0.0797601	1.21903	0.257535
Q13049	E3 ubiquitin-protein ligase TRIM32 OS=Homo sapiens GN=TRIM32 PE=1 SV=2 - [TRI32_HUMAN]	2	1.00638	0.996499	1.13758	0.929416	1.07198	0.954622
Q9BRZ2	E3 ubiquitin-protein ligase TRIM56 OS=Homo sapiens GN=TRIM56 PE=1 SV=3 - [TRI56_HUMAN]	2	3.0813	0.535016	0.96043	0.977794	2.02087	0.670904
Q14669	E3 ubiquitin-protein ligase TRIP12 OS=Homo sapiens GN=TRIP12 PE=1 SV=1 - [TRIPC_HUMAN]	3	1.02362	0.980743	1.21219	0.842826	1.1179	0.890402
Q8IWV7	E3 ubiquitin-protein ligase UBR1 OS=Homo sapiens GN=UBR1 PE=1 SV=1 - [UBR1_HUMAN]	11	1.03914	0.901321	1.10616	0.762939	1.07265	0.800087
Q6ZT12	E3 ubiquitin-protein ligase UBR3 OS=Homo sapiens GN=UBR3 PE=2 SV=2 - [UBR3_HUMAN]	2	1.11185	0.941853	1.16166	0.918092	1.13675	0.917307
Q5T4S7	E3 ubiquitin-protein ligase UBR4 OS=Homo sapiens GN=UBR4 PE=1 SV=1 - [UBR4_HUMAN]	60	1.07255	0.709575	1.10162	0.347188	1.08708	0.525614
Q8NHG8	E3 ubiquitin-protein ligase ZNRF2 OS=Homo sapiens GN=ZNRF2 PE=1 SV=1 - [ZNRF2_HUMAN]	5	1.59196	0.157818	1.29208	0.0277965	1.44202	0.137718
Q15075	Early endosome antigen 1 OS=Homo sapiens GN=EEA1 PE=1 SV=2 - [EEA1_HUMAN]	36	1.2448	0.283085	1.22781	0.0832391	1.23631	0.159634
O95834	Echinoderm microtubule-associated protein-like 2 OS=Homo sapiens GN=EML2 PE=2 SV=1 - [EMAL2_HUMAN]	22	1.2583	0.317862	1.18719	0.152904	1.22274	0.236444
Q9HC35	Echinoderm microtubule-associated protein-like 4 OS=Homo sapiens GN=EML4 PE=1 SV=3 - [EMAL4_HUMAN]	6	1.07164	0.941756	1.35166	0.757091	1.21165	0.81515
Q13508	Ecto-ADP-ribosyltransferase 3 OS=Homo sapiens GN=ART3 PE=1 SV=2 - [NAR3_HUMAN]	2	5.31669	0.443451	1.00465	0.997446	3.16067	0.585434
Q9Y5L3	Ectonucleoside triphosphate diphosphohydrolase 2 OS=Homo sapiens GN=ENTPD2 PE=1 SV=1 - [ENTP2_HUMAN]	7	0.994576	0.976948	1.11376	0.458852	1.05417	0.714936
O75355	Ectonucleoside triphosphate diphosphohydrolase 3 OS=Homo sapiens GN=ENTPD3 PE=1 SV=2 - [ENTP3_HUMAN]	6	1.68502	0.384996	1.45149	0.5811	1.56826	0.425639
O75356	Ectonucleoside triphosphate diphosphohydrolase 5 OS=Homo sapiens GN=ENTPD5 PE=1 SV=1 - [ENTP5_HUMAN]	5	1.75555	0.580104	1.33551	0.758936	1.54553	0.620808
O14638	Ectonucleotide pyrophosphatase/phosphodiesterase family member 3 OS=Homo sapiens GN=ENPP3 PE=1 SV=2 - [ENPP3_HUMAN]	9	2.56289	0.220954	1.45179	0.412069	2.00734	0.286375
Q6UWR7	Ectonucleotide pyrophosphatase/phosphodiesterase family member 6 OS=Homo sapiens GN=ENPP6 PE=1 SV=2 - [ENPP6_HUMAN]	8	2.68161	0.219862	1.59775	0.173018	2.13968	0.245783
Q9BSW2	EF-hand calcium-binding domain-containing protein 4B OS=Homo sapiens GN=EFCAB4B PE=1 SV=1 - [EFC4B_HUMAN]	20	0.961632	0.792483	1.23361	0.213852	1.09762	0.52963
Q9BUP0	EF-hand domain-containing protein D1 OS=Homo sapiens GN=EFHD1 PE=1 SV=1 - [EFHD1_HUMAN]	3	4.00963	0.35731	1.28265	0.733088	2.64614	0.47708
Q96C19	EF-hand domain-containing protein D2 OS=Homo sapiens GN=EFHD2 PE=1 SV=1 - [EFHD2_HUMAN]	13	1.35541	0.103342	1.23984	0.0879635	1.29763	0.0769387
Q12805	EGF-containing fibulin-like extracellular matrix protein 1 OS=Homo sapiens GN=EFEMP1 PE=1 SV=2 - [FBLN3_HUMAN]	6	1.35053	0.34187	1.46203	0.157435	1.40628	0.215045
O43854	EGF-like repeat and discoidin I-like domain-containing protein 3 OS=Homo sapiens GN=EDIL3 PE=1 SV=1 - [EDIL3_HUMAN]	18	7.10832	0.203208	2.21193	0.138175	4.66013	0.281219
Q9GZT9	Egl nine homolog 1 OS=Homo sapiens GN=EGLN1 PE=1 SV=1 - [EGLN1_HUMAN]	2	1.01979	0.989216	1.44875	0.80395	1.23427	0.868827
Q9H4M9	EH domain-containing protein 1 OS=Homo sapiens GN=EHD1 PE=1 SV=2 - [EHD1_HUMAN]	19	1.82993	0.0925242	1.42035	0.0458327	1.62514	0.0840097
Q9NZN3	EH domain-containing protein 3 OS=Homo sapiens GN=EHD3 PE=1 SV=2 - [EHD3_HUMAN]	7	1.28513	0.536656	1.10282	0.763834	1.19397	0.587007
Q9H223	EH domain-containing protein 4 OS=Homo sapiens GN=EHD4 PE=1 SV=1 - [EHD4_HUMAN]	24	2.21344	0.088354	1.55459	0.129485	1.88401	0.104839
Q15717	ELAV-like protein 1 OS=Homo sapiens GN=ELAVL1 PE=1 SV=2 - [ELAV1_HUMAN]	2	0.839047	0.854315	1.25046	0.809681	1.04475	0.956193
Q9Y6R1	Electrogenic sodium bicarbonate cotransporter 1 OS=Homo sapiens GN=SLC4A4 PE=1 SV=1 - [S4A4_HUMAN]	14	2.20873	0.181708	1.51803	0.217804	1.86338	0.200756
P38117	Electron transfer flavoprotein subunit beta OS=Homo sapiens GN=ETFB PE=1 SV=3 - [ETFB_HUMAN]	3	0.937262	0.945884	1.51072	0.690588	1.22399	0.817158
Q8IUD2	ELKS/Rab6-interacting/CAST family member 1 OS=Homo sapiens GN=ERC1 PE=1 SV=1 - [RB6I2_HUMAN]	3	1.42601	0.711074	1.21392	0.836607	1.31996	0.735209
P68104	Elongation factor 1-alpha 1 OS=Homo sapiens GN=EEF1A1 PE=1 SV=1 - [EF1A1_HUMAN]	11	1.04271	0.825507	1.09029	0.541286	1.0665	0.638118
Q05639	Elongation factor 1-alpha 2 OS=Homo sapiens GN=EEF1A2 PE=1 SV=1 - [EF1A2_HUMAN]	3	0.611372	0.192302	0.829115	0.577114	0.720243	0.246603
P24534	Elongation factor 1-beta OS=Homo sapiens GN=EEF1B2 PE=1 SV=3 - [EF1B_HUMAN]	7	1.61784	0.19687	1.31485	0.460664	1.46634	0.249794
P29692	Elongation factor 1-delta OS=Homo sapiens GN=EEF1D PE=1 SV=5 - [EF1D_HUMAN]	8	1.28839	0.39545	1.21366	0.182547	1.25102	0.302949
P26641	Elongation factor 1-gamma OS=Homo sapiens GN=EEF1G PE=1 SV=3 - [EF1G_HUMAN]	18	1.37272	0.163804	1.24245	0.136574	1.30758	0.126596
P13639	Elongation factor 2 OS=Homo sapiens GN=EEF2 PE=1 SV=4 - [EF2_HUMAN]	47	1.15039	0.411918	1.15431	0.129403	1.15235	0.253019
Q7Z2Z2	Elongation factor Tu GTP-binding domain-containing protein 1 OS=Homo sapiens GN=EFTUD1 PE=1 SV=2 - [ETUD1_HUMAN]	6	1.61216	0.534165	1.13373	0.853438	1.37294	0.623743
O95163	Elongator complex protein 1 OS=Homo sapiens GN=IKBKAP PE=1 SV=3 - [ELP1_HUMAN]	13	1.14618	0.716287	1.38171	0.543502	1.26394	0.582974
Q6IA86	Elongator complex protein 2 OS=Homo sapiens GN=ELP2 PE=1 SV=2 - [ELP2_HUMAN]	12	1.01408	0.943605	1.07623	0.683152	1.04515	0.783016
Q9H9T3	Elongator complex protein 3 OS=Homo sapiens GN=ELP3 PE=1 SV=2 - [ELP3_HUMAN]	12	1.09526	0.721499	1.08586	0.533582	1.09056	0.640309
Q8TE02	Elongator complex protein 5 OS=Homo sapiens GN=ELP5 PE=1 SV=2 - [ELP5_HUMAN]	2	1.51706	0.781781	1.31684	0.851875	1.41695	0.789644
Q0PNE2	Elongator complex protein 6 OS=Homo sapiens GN=ELP6 PE=1 SV=1 - [ELP6_HUMAN]	5	1.79479	0.49044	1.0884	0.896886	1.4416	0.608548
O94919	Endonuclease domain-containing 1 protein OS=Homo sapiens GN=ENDOD1 PE=1 SV=2 - [ENDD1_HUMAN]	6	1.42219	0.561263	2.08809	0.351377	1.75514	0.405534
Q99962	Endophilin-A1 OS=Homo sapiens GN=SH3GL2 PE=1 SV=1 - [SH3G2_HUMAN]	2	11.2271	0.385571	1.33521	0.844769	6.28113	0.521669
Q99961	Endophilin-A2 OS=Homo sapiens GN=SH3GL1 PE=1 SV=1 - [SH3G1_HUMAN]	11	1.37961	0.284591	1.11175	0.507784	1.24568	0.356177
Q9Y371	Endophilin-B1 OS=Homo sapiens GN=SH3GLB1 PE=1 SV=1 - [SHLB1_HUMAN]	12	1.28899	0.362847	1.23313	0.156952	1.26106	0.266558
Q9NR46	Endophilin-B2 OS=Homo sapiens GN=SH3GLB2 PE=1 SV=1 - [SHLB2_HUMAN]	14	1.40922	0.259679	1.29815	0.111029	1.35369	0.184555
Q9UKM7	Endoplasmic reticulum mannosyl-oligosaccharide 1,2-alpha-mannosidase OS=Homo sapiens GN=MAN1B1 PE=1 SV=2 - [MA1B1_HUMAN]	2	0.599789	0.738546	0.744407	0.841667	0.672098	0.733849
P30040	Endoplasmic reticulum resident protein 29 OS=Homo sapiens GN=ERP29 PE=1 SV=4 - [ERP29_HUMAN]	4	0.866247	0.878092	1.3469	0.752605	1.10658	0.899649
Q9BS26	Endoplasmic reticulum resident protein 44 OS=Homo sapiens GN=ERP44 PE=1 SV=1 - [ERP44_HUMAN]	9	1.2403	0.206496	1.19299	0.224931	1.21665	0.162742
Q969X5	Endoplasmic reticulum-Golgi intermediate compartment protein 1 OS=Homo sapiens GN=ERGIC1 PE=1 SV=1 - [ERGI1_HUMAN]	7	0.889809	0.602989	1.07141	0.688743	0.980607	0.90259
P14625	Endoplasmin OS=Homo sapiens GN=HSP90B1 PE=1 SV=1 - [ENPL_HUMAN]	26	1.90722	0.0780034	1.27619	0.0819458	1.5917	0.114575
O60869	Endothelial differentiation-related factor 1 OS=Homo sapiens GN=EDF1 PE=1 SV=1 - [EDF1_HUMAN]	3	1.56311	0.379538	1.26764	0.689631	1.41537	0.467402
Q9Y5X9	Endothelial lipase OS=Homo sapiens GN=LIPG PE=1 SV=1 - [LIPE_HUMAN]	1	0.994596	0.997018	0.438475	0.618243	0.716536	0.784307
Q96JJ3	Engulfment and cell motility protein 2 OS=Homo sapiens GN=ELMO2 PE=1 SV=2 - [ELMO2_HUMAN]	12	1.26301	0.48547	1.04867	0.872714	1.15584	0.600998
Q96BJ8	Engulfment and cell motility protein 3 OS=Homo sapiens GN=ELMO3 PE=2 SV=3 - [ELMO3_HUMAN]	9	1.19508	0.634035	1.10126	0.758105	1.14817	0.648392
Q6P2E9	Enhancer of mRNA-decapping protein 4 OS=Homo sapiens GN=EDC4 PE=1 SV=1 - [EDC4_HUMAN]	4	1.23512	0.885323	1.04573	0.97541	1.14042	0.915526
Q9UHY7	Enolase-phosphatase E1 OS=Homo sapiens GN=ENOPH1 PE=1 SV=1 - [ENOPH_HUMAN]	8	1.19078	0.349134	1.21178	0.488164	1.20128	0.404918
Q14244	Ensconsin OS=Homo sapiens GN=MAP7 PE=1 SV=1 - [MAP7_HUMAN]	4	0.859668	0.841979	1.26206	0.750822	1.06086	0.923429
Q92817	Envoplakin OS=Homo sapiens GN=EVPL PE=1 SV=3 - [EVPL_HUMAN]	93	3.37798	0.221717	1.73083	0.430984	2.5544	0.284796
P11678	Eosinophil peroxidase OS=Homo sapiens GN=EPX PE=1 SV=2 - [PERE_HUMAN]	3	2.01737	0.661027	1.08987	0.952747	1.55362	0.752328
P54756	Ephrin type-A receptor 5 OS=Homo sapiens GN=EPHA5 PE=1 SV=3 - [EPHA5_HUMAN]	3	0.474426	0.645098	0.628707	0.75973	0.551566	0.614164
P98172	Ephrin-B1 OS=Homo sapiens GN=EFNB1 PE=1 SV=1 - [EFNB1_HUMAN]	7	6.8262	0.172454	1.71309	0.325885	4.26965	0.285591
Q12929	Epidermal growth factor receptor kinase substrate 8 OS=Homo sapiens GN=EPS8 PE=1 SV=1 - [EPS8_HUMAN]	44	4.61168	0.107746	2.57368	0.124436	3.59268	0.124613
Q8TE68	Epidermal growth factor receptor kinase substrate 8-like protein 1 OS=Homo sapiens GN=EPS8L1 PE=1 SV=3 - [ES8L1_HUMAN]	32	2.96413	0.0357508	2.38409	0.122375	2.67411	0.0504988
Q9H6S3	Epidermal growth factor receptor kinase substrate 8-like protein 2 OS=Homo sapiens GN=EPS8L2 PE=1 SV=2 - [ES8L2_HUMAN]	36	3.74253	0.134722	3.23091	0.153705	3.48672	0.121836
P42566	Epidermal growth factor receptor substrate 15 OS=Homo sapiens GN=EPS15 PE=1 SV=2 - [EPS15_HUMAN]	17	1.4095	0.201338	1.19668	0.0899424	1.30309	0.181687
Q9UBC2	Epidermal growth factor receptor substrate 15-like 1 OS=Homo sapiens GN=EPS15L1 PE=1 SV=1 - [EP15R_HUMAN]	8	1.64317	0.223652	1.25989	0.22811	1.45153	0.241664
P61916	Epididymal secretory protein E1 OS=Homo sapiens GN=NPC2 PE=1 SV=1 - [NPC2_HUMAN]	5	1.93819	0.199015	1.24867	0.0809824	1.59343	0.244628
Q14507	Epididymal secretory protein E3-alpha OS=Homo sapiens GN=EDDM3A PE=2 SV=2 - [EP3A_HUMAN]	4	1.67675	0.736045	0.598495	0.737593	1.13762	0.923858
Q96BH3	Epididymal sperm-binding protein 1 OS=Homo sapiens GN=ELSPBP1 PE=1 SV=2 - [ESPB1_HUMAN]	5	12.217	0.381683	1.5298	0.777828	6.87338	0.512508
Q9Y2E5	Epididymis-specific alpha-mannosidase OS=Homo sapiens GN=MAN2B2 PE=1 SV=4 - [MA2B2_HUMAN]	2	1.0177	0.990346	0.747352	0.843681	0.882526	0.916605
P58107	Epiplakin OS=Homo sapiens GN=EPPK1 PE=1 SV=2 - [EPIPL_HUMAN]	12	1.38469	0.434429	0.862465	0.694898	1.12358	0.751554
P16422	Epithelial cell adhesion molecule OS=Homo sapiens GN=EPCAM PE=1 SV=2 - [EPCAM_HUMAN]	2	2.14324	0.474669	1.51971	0.688619	1.83148	0.530313
Q08345	Epithelial discoidin domain-containing receptor 1 OS=Homo sapiens GN=DDR1 PE=1 SV=1 - [DDR1_HUMAN]	7	1.12128	0.855479	0.713204	0.460975	0.917242	0.861593
P54851	Epithelial membrane protein 2 OS=Homo sapiens GN=EMP2 PE=2 SV=1 - [EMP2_HUMAN]	2	0.516128	0.676329	0.448089	0.62541	0.482108	0.54117
Q6NXG1	Epithelial splicing regulatory protein 1 OS=Homo sapiens GN=ESRP1 PE=1 SV=2 - [ESRP1_HUMAN]	7	0.97289	0.955513	0.973644	0.954391	0.973267	0.946143
P07099	Epoxide hydrolase 1 OS=Homo sapiens GN=EPHX1 PE=1 SV=1 - [HYEP_HUMAN]	2	0.585295	0.727852	1.02248	0.98777	0.803886	0.855844
Q9Y6I3	Epsin-1 OS=Homo sapiens GN=EPN1 PE=1 SV=2 - [EPN1_HUMAN]	9	1.89054	0.202147	1.6434	0.177166	1.76697	0.173646
O95208	Epsin-2 OS=Homo sapiens GN=EPN2 PE=1 SV=3 - [EPN2_HUMAN]	3	1.30623	0.781618	1.32656	0.766174	1.3164	0.741115
Q99808	Equilibrative nucleoside transporter 1 OS=Homo sapiens GN=SLC29A1 PE=1 SV=3 - [S29A1_HUMAN]	3	2.79482	0.558877	1.49238	0.789598	2.1436	0.624617
P27105	Erythrocyte band 7 integral membrane protein OS=Homo sapiens GN=STOM PE=1 SV=3 - [STOM_HUMAN]	16	3.06229	0.133843	2.37079	0.242372	2.71654	0.150988
B1AK53	Espin OS=Homo sapiens GN=ESPN PE=1 SV=1 - [ESPN_HUMAN]	4	10.667	0.388116	1.70785	0.728028	6.18743	0.50887
Q9H0W9	Ester hydrolase C11orf54 OS=Homo sapiens GN=C11orf54 PE=1 SV=1 - [CK054_HUMAN]	12	1.30971	0.213884	1.3556	0.0224168	1.33265	0.0823514
Q99447	Ethanolamine-phosphate cytidylyltransferase OS=Homo sapiens GN=PCYT2 PE=1 SV=1 - [PCY2_HUMAN]	18	1.13125	0.599707	0.952841	0.688695	1.04205	0.814831
Q9NTX5	Ethylmalonyl-CoA decarboxylase OS=Homo sapiens GN=ECHDC1 PE=1 SV=2 - [ECHD1_HUMAN]	7	2.16202	0.269432	1.31518	0.403776	1.7386	0.328885
O00418	Eukaryotic elongation factor 2 kinase OS=Homo sapiens GN=EEF2K PE=1 SV=2 - [EF2K_HUMAN]	7	1.12379	0.727931	1.18364	0.609918	1.15371	0.619444
P60842	Eukaryotic initiation factor 4A-I OS=Homo sapiens GN=EIF4A1 PE=1 SV=1 - [IF4A1_HUMAN]	7	0.905419	0.6318	1.08425	0.608024	0.994836	0.971609
Q14240	Eukaryotic initiation factor 4A-II OS=Homo sapiens GN=EIF4A2 PE=1 SV=2 - [IF4A2_HUMAN]	6	1.1252	0.574066	1.15145	0.33901	1.13832	0.39156
P15170	Eukaryotic peptide chain release factor GTP-binding subunit ERF3A OS=Homo sapiens GN=GSPT1 PE=1 SV=1 - [ERF3A_HUMAN]	11	1.13303	0.335821	1.12881	0.217729	1.13092	0.213021
Q8IYD1	Eukaryotic peptide chain release factor GTP-binding subunit ERF3B OS=Homo sapiens GN=GSPT2 PE=1 SV=2 - [ERF3B_HUMAN]	2	1.30974	0.780687	1.11761	0.905677	1.21368	0.812561
P62495	Eukaryotic peptide chain release factor subunit 1 OS=Homo sapiens GN=ETF1 PE=1 SV=3 - [ERF1_HUMAN]	10	1.11461	0.610882	1.06861	0.41216	1.09161	0.56056
O14602	Eukaryotic translation initiation factor 1A, Y-chromosomal OS=Homo sapiens GN=EIF1AY PE=1 SV=4 - [IF1AY_HUMAN]	2	1.01889	0.989706	1.17266	0.913013	1.09577	0.940604
P05198	Eukaryotic translation initiation factor 2 subunit 1 OS=Homo sapiens GN=EIF2S1 PE=1 SV=3 - [IF2A_HUMAN]	15	1.15951	0.453604	1.22958	0.0899018	1.19455	0.217646
P20042	Eukaryotic translation initiation factor 2 subunit 2 OS=Homo sapiens GN=EIF2S2 PE=1 SV=2 - [IF2B_HUMAN]	14	0.914089	0.602148	1.12764	0.329775	1.02086	0.87609
P41091	Eukaryotic translation initiation factor 2 subunit 3 OS=Homo sapiens GN=EIF2S3 PE=1 SV=3 - [IF2G_HUMAN]	14	1.10938	0.590541	1.18711	0.184548	1.14825	0.335355
Q9BY44	Eukaryotic translation initiation factor 2A OS=Homo sapiens GN=EIF2A PE=1 SV=3 - [EIF2A_HUMAN]	12	1.20271	0.408299	1.01823	0.867356	1.11047	0.532525
Q9P2K8	Eukaryotic translation initiation factor 2-alpha kinase 4 OS=Homo sapiens GN=EIF2AK4 PE=1 SV=3 - [E2AK4_HUMAN]	5	1.62544	0.548762	0.965574	0.957609	1.29551	0.704215
P41214	Eukaryotic translation initiation factor 2D OS=Homo sapiens GN=EIF2D PE=1 SV=3 - [EIF2D_HUMAN]	3	1.17829	0.910438	0.885893	0.93362	1.03209	0.97936
Q14152	Eukaryotic translation initiation factor 3 subunit A OS=Homo sapiens GN=EIF3A PE=1 SV=1 - [EIF3A_HUMAN]	34	1.20256	0.397843	1.17983	0.117688	1.1912	0.271819
P55884	Eukaryotic translation initiation factor 3 subunit B OS=Homo sapiens GN=EIF3B PE=1 SV=3 - [EIF3B_HUMAN]	16	1.20226	0.379547	1.20099	0.13751	1.20163	0.219091
Q99613	Eukaryotic translation initiation factor 3 subunit C OS=Homo sapiens GN=EIF3C PE=1 SV=1 - [EIF3C_HUMAN]	23	1.2012	0.350908	1.29061	0.0689322	1.24591	0.135082
O15371	Eukaryotic translation initiation factor 3 subunit D OS=Homo sapiens GN=EIF3D PE=1 SV=1 - [EIF3D_HUMAN]	8	1.16687	0.400201	1.10845	0.452174	1.13766	0.322705
P60228	Eukaryotic translation initiation factor 3 subunit E OS=Homo sapiens GN=EIF3E PE=1 SV=1 - [EIF3E_HUMAN]	11	1.24431	0.550764	1.27627	0.438698	1.26029	0.435617
O00303	Eukaryotic translation initiation factor 3 subunit F OS=Homo sapiens GN=EIF3F PE=1 SV=1 - [EIF3F_HUMAN]	5	1.17229	0.701742	1.25994	0.519682	1.21612	0.570567
O75821	Eukaryotic translation initiation factor 3 subunit G OS=Homo sapiens GN=EIF3G PE=1 SV=2 - [EIF3G_HUMAN]	4	1.73861	0.388791	1.64067	0.329325	1.68964	0.329263
O15372	Eukaryotic translation initiation factor 3 subunit H OS=Homo sapiens GN=EIF3H PE=1 SV=1 - [EIF3H_HUMAN]	5	1.47758	0.462242	1.32156	0.578951	1.39957	0.460273
Q13347	Eukaryotic translation initiation factor 3 subunit I OS=Homo sapiens GN=EIF3I PE=1 SV=1 - [EIF3I_HUMAN]	9	1.22355	0.310718	1.28698	0.140473	1.25527	0.169514
O75822	Eukaryotic translation initiation factor 3 subunit J OS=Homo sapiens GN=EIF3J PE=1 SV=2 - [EIF3J_HUMAN]	8	1.20562	0.251661	1.25568	0.0462157	1.23065	0.0969537
Q9UBQ5	Eukaryotic translation initiation factor 3 subunit K OS=Homo sapiens GN=EIF3K PE=1 SV=1 - [EIF3K_HUMAN]	4	1.27377	0.470814	1.27283	0.486523	1.2733	0.407351
Q9Y262	Eukaryotic translation initiation factor 3 subunit L OS=Homo sapiens GN=EIF3L PE=1 SV=1 - [EIF3L_HUMAN]	18	1.17521	0.456605	1.27247	0.108363	1.22384	0.226227
Q7L2H7	Eukaryotic translation initiation factor 3 subunit M OS=Homo sapiens GN=EIF3M PE=1 SV=1 - [EIF3M_HUMAN]	5	1.30226	0.316582	1.18863	0.19633	1.24545	0.262205
Q04637	Eukaryotic translation initiation factor 4 gamma 1 OS=Homo sapiens GN=EIF4G1 PE=1 SV=4 - [IF4G1_HUMAN]	27	1.03369	0.808363	1.11333	0.321768	1.07351	0.499095
P78344	Eukaryotic translation initiation factor 4 gamma 2 OS=Homo sapiens GN=EIF4G2 PE=1 SV=1 - [IF4G2_HUMAN]	9	1.3155	0.147502	1.29656	0.183963	1.30603	0.111654
O43432	Eukaryotic translation initiation factor 4 gamma 3 OS=Homo sapiens GN=EIF4G3 PE=1 SV=2 - [IF4G3_HUMAN]	1	2.64845	0.573261	1.5451	0.773156	2.09678	0.628142
P23588	Eukaryotic translation initiation factor 4B OS=Homo sapiens GN=EIF4B PE=1 SV=2 - [IF4B_HUMAN]	10	1.19589	0.396027	1.241	0.184658	1.21844	0.245003
P06730	Eukaryotic translation initiation factor 4E OS=Homo sapiens GN=EIF4E PE=1 SV=2 - [IF4E_HUMAN]	5	1.06849	0.690415	1.20592	0.235958	1.13721	0.366807
Q15056	Eukaryotic translation initiation factor 4H OS=Homo sapiens GN=EIF4H PE=1 SV=5 - [IF4H_HUMAN]	10	1.15283	0.309108	1.15049	0.366149	1.15166	0.277159
P55010	Eukaryotic translation initiation factor 5 OS=Homo sapiens GN=EIF5 PE=1 SV=2 - [IF5_HUMAN]	12	1.12977	0.518236	1.19495	0.229341	1.16236	0.316008
P63241	Eukaryotic translation initiation factor 5A-1 OS=Homo sapiens GN=EIF5A PE=1 SV=2 - [IF5A1_HUMAN]	9	1.22748	0.262001	1.28519	0.173717	1.25633	0.167179
O60841	Eukaryotic translation initiation factor 5B OS=Homo sapiens GN=EIF5B PE=1 SV=4 - [IF2P_HUMAN]	11	1.03045	0.877447	1.12208	0.499199	1.07627	0.650474
P56537	Eukaryotic translation initiation factor 6 OS=Homo sapiens GN=EIF6 PE=1 SV=1 - [IF6_HUMAN]	4	1.24002	0.2694	1.43349	0.108005	1.33675	0.141778
Q9NV70	Exocyst complex component 1 OS=Homo sapiens GN=EXOC1 PE=1 SV=4 - [EXOC1_HUMAN]	23	1.29986	0.20923	1.3018	0.0442121	1.30083	0.10644
Q96KP1	Exocyst complex component 2 OS=Homo sapiens GN=EXOC2 PE=1 SV=1 - [EXOC2_HUMAN]	27	1.20727	0.437998	1.17986	0.126636	1.19357	0.302773
O60645	Exocyst complex component 3 OS=Homo sapiens GN=EXOC3 PE=1 SV=2 - [EXOC3_HUMAN]	17	1.43078	0.0769125	1.40871	0.0269747	1.41974	0.0316156
Q96A65	Exocyst complex component 4 OS=Homo sapiens GN=EXOC4 PE=1 SV=1 - [EXOC4_HUMAN]	27	1.30824	0.252817	1.27721	0.064208	1.29272	0.148549
O00471	Exocyst complex component 5 OS=Homo sapiens GN=EXOC5 PE=1 SV=1 - [EXOC5_HUMAN]	24	1.22824	0.395452	1.28635	0.100299	1.25729	0.210463
Q8TAG9	Exocyst complex component 6 OS=Homo sapiens GN=EXOC6 PE=1 SV=3 - [EXOC6_HUMAN]	12	1.18518	0.391896	1.18828	0.215279	1.18673	0.267689
Q9Y2D4	Exocyst complex component 6B OS=Homo sapiens GN=EXOC6B PE=1 SV=3 - [EXC6B_HUMAN]	9	1.63903	0.213433	1.37474	0.175342	1.50688	0.193754
Q9UPT5	Exocyst complex component 7 OS=Homo sapiens GN=EXOC7 PE=1 SV=3 - [EXOC7_HUMAN]	19	1.22495	0.379331	1.23136	0.0313787	1.22816	0.20904
Q8IYI6	Exocyst complex component 8 OS=Homo sapiens GN=EXOC8 PE=1 SV=2 - [EXOC8_HUMAN]	24	1.34035	0.241679	1.38403	0.0726404	1.36219	0.123907
Q8NEV8	Exophilin-5 OS=Homo sapiens GN=EXPH5 PE=2 SV=3 - [EXPH5_HUMAN]	8	1.20635	0.779408	1.09719	0.88793	1.15177	0.80303
O14980	Exportin-1 OS=Homo sapiens GN=XPO1 PE=1 SV=1 - [XPO1_HUMAN]	12	1.01729	0.907176	1.12313	0.549146	1.07021	0.655771
P55060	Exportin-2 OS=Homo sapiens GN=CSE1L PE=1 SV=3 - [XPO2_HUMAN]	22	1.25824	0.277126	1.1285	0.171898	1.19337	0.248288
Q9C0E2	Exportin-4 OS=Homo sapiens GN=XPO4 PE=1 SV=2 - [XPO4_HUMAN]	1	0.799539	0.8787	0.880593	0.930363	0.840066	0.882401
Q9UIA9	Exportin-7 OS=Homo sapiens GN=XPO7 PE=1 SV=3 - [XPO7_HUMAN]	22	1.21268	0.297221	1.18146	0.245726	1.19707	0.220381
O43592	Exportin-T OS=Homo sapiens GN=XPOT PE=1 SV=2 - [XPOT_HUMAN]	7	1.34487	0.554081	1.22661	0.674095	1.28574	0.552592
Q9GZZ8	Extracellular glycoprotein lacritin OS=Homo sapiens GN=LACRT PE=1 SV=1 - [LACRT_HUMAN]	2	1.3016	0.857884	5.57571	0.43802	3.43866	0.558931
Q16610	Extracellular matrix protein 1 OS=Homo sapiens GN=ECM1 PE=1 SV=2 - [ECM1_HUMAN]	5	11.8857	0.382907	1.8086	0.703811	6.84715	0.503492
P08294	Extracellular superoxide dismutase [Cu-Zn] OS=Homo sapiens GN=SOD3 PE=1 SV=2 - [SODE_HUMAN]	6	1.34774	0.335777	1.34294	0.0459591	1.34534	0.176374
P15311	Ezrin OS=Homo sapiens GN=EZR PE=1 SV=4 - [EZRI_HUMAN]	42	2.7493	0.125694	2.0173	0.209691	2.3833	0.136877
P52907	F-actin-capping protein subunit alpha-1 OS=Homo sapiens GN=CAPZA1 PE=1 SV=3 - [CAZA1_HUMAN]	8	1.49177	0.0559099	1.29651	0.199751	1.39414	0.0759681
P47755	F-actin-capping protein subunit alpha-2 OS=Homo sapiens GN=CAPZA2 PE=1 SV=3 - [CAZA2_HUMAN]	7	1.65413	0.140198	1.36102	0.0347337	1.50757	0.108012
P47756	F-actin-capping protein subunit beta OS=Homo sapiens GN=CAPZB PE=1 SV=4 - [CAPZB_HUMAN]	17	1.44471	0.122248	1.26092	0.0432303	1.35281	0.0920631
P23610	Factor VIII intron 22 protein OS=Homo sapiens GN=F8A1 PE=1 SV=2 - [F8I2_HUMAN]	3	1.1222	0.81518	1.08901	0.859875	1.10561	0.805317
Q8NFF5	FAD synthase OS=Homo sapiens GN=FLAD1 PE=1 SV=1 - [FAD1_HUMAN]	5	1.30183	0.718438	1.26727	0.741087	1.28455	0.694622
Q96I24	Far upstream element-binding protein 3 OS=Homo sapiens GN=FUBP3 PE=1 SV=2 - [FUBP3_HUMAN]	3	1.29215	0.861662	1.14386	0.926437	1.218	0.875193
P14324	Farnesyl pyrophosphate synthase OS=Homo sapiens GN=FDPS PE=1 SV=4 - [FPPS_HUMAN]	8	0.879104	0.368307	0.872288	0.238397	0.875696	0.214947
Q9NVQ4	Fas apoptotic inhibitory molecule 1 OS=Homo sapiens GN=FAIM PE=1 SV=1 - [FAIM1_HUMAN]	3	1.17171	0.353186	1.37176	0.283944	1.27173	0.30046
P49327	Fatty acid synthase OS=Homo sapiens GN=FASN PE=1 SV=3 - [FAS_HUMAN]	109	0.965093	0.841104	1.12895	0.442316	1.04702	0.757505
Q01469	Fatty acid-binding protein, epidermal OS=Homo sapiens GN=FABP5 PE=1 SV=3 - [FABP5_HUMAN]	11	1.85265	0.0198645	2.75866	0.00569473	2.30565	0.00871434
P05413	Fatty acid-binding protein, heart OS=Homo sapiens GN=FABP3 PE=1 SV=4 - [FABPH_HUMAN]	9	4.88938	0.223668	2.49952	0.130263	3.69445	0.239295
P07148	Fatty acid-binding protein, liver OS=Homo sapiens GN=FABP1 PE=1 SV=1 - [FABPL_HUMAN]	5	2.79133	0.11286	1.42197	0.524027	2.10665	0.2185
P51648	Fatty aldehyde dehydrogenase OS=Homo sapiens GN=ALDH3A2 PE=1 SV=1 - [AL3A2_HUMAN]	2	0.963722	0.979674	0.905099	0.945294	0.93441	0.954634
Q96EF6	F-box only protein 17 OS=Homo sapiens GN=FBXO17 PE=1 SV=1 - [FBX17_HUMAN]	6	0.895244	0.798293	0.820738	0.642266	0.857991	0.655332
Q9UK22	F-box only protein 2 OS=Homo sapiens GN=FBXO2 PE=1 SV=2 - [FBX2_HUMAN]	6	1.80361	0.456446	1.05046	0.918683	1.42703	0.586118
Q8NEZ5	F-box only protein 22 OS=Homo sapiens GN=FBXO22 PE=1 SV=1 - [FBX22_HUMAN]	2	0.855332	0.914633	1.0187	0.989805	0.937017	0.956621
Q9NRD1	F-box only protein 6 OS=Homo sapiens GN=FBXO6 PE=1 SV=1 - [FBX6_HUMAN]	4	1.12401	0.904104	2.0002	0.551222	1.5621	0.654817
Q9Y3I1	F-box only protein 7 OS=Homo sapiens GN=FBXO7 PE=1 SV=1 - [FBX7_HUMAN]	5	1.25718	0.644748	1.11108	0.823135	1.18413	0.68572
Q96IG2	F-box/LRR-repeat protein 20 OS=Homo sapiens GN=FBXL20 PE=1 SV=2 - [FXL20_HUMAN]	12	1.28973	0.216284	1.13677	0.28877	1.21325	0.212
Q96CD0	F-box/LRR-repeat protein 8 OS=Homo sapiens GN=FBXL8 PE=1 SV=1 - [FBXL8_HUMAN]	8	1.05842	0.784346	1.07541	0.63561	1.06692	0.690273
Q9BZK7	F-box-like/WD repeat-containing protein TBL1XR1 OS=Homo sapiens GN=TBL1XR1 PE=1 SV=1 - [TBL1R_HUMAN]	9	1.33612	0.365918	1.13704	0.699992	1.23658	0.457458
Q0JRZ9	FCH domain only protein 2 OS=Homo sapiens GN=FCHO2 PE=1 SV=2 - [FCHO2_HUMAN]	4	2.52414	0.248511	1.46801	0.437045	1.99607	0.304477
Q96AC1	Fermitin family homolog 2 OS=Homo sapiens GN=FERMT2 PE=1 SV=1 - [FERM2_HUMAN]	14	1.91653	0.238428	1.36185	0.335066	1.63919	0.263839
P02794	Ferritin heavy chain OS=Homo sapiens GN=FTH1 PE=1 SV=2 - [FRIH_HUMAN]	7	1.64953	0.325995	1.31745	0.245777	1.48349	0.305459
P02792	Ferritin light chain OS=Homo sapiens GN=FTL PE=1 SV=2 - [FRIL_HUMAN]	10	2.17388	0.185745	1.26984	0.579969	1.72186	0.286497
Q96C11	FGGY carbohydrate kinase domain-containing protein OS=Homo sapiens GN=FGGY PE=1 SV=2 - [FGGY_HUMAN]	11	1.07909	0.692534	0.958849	0.811212	1.01897	0.902083
P02671	Fibrinogen alpha chain OS=Homo sapiens GN=FGA PE=1 SV=2 - [FIBA_HUMAN]	19	4.44202	0.2092	2.03194	0.0880212	3.23698	0.247856
P02675	Fibrinogen beta chain OS=Homo sapiens GN=FGB PE=1 SV=2 - [FIBB_HUMAN]	8	3.21475	0.0887045	2.61745	0.143677	2.9161	0.0878578
P02679	Fibrinogen gamma chain OS=Homo sapiens GN=FGG PE=1 SV=3 - [FIBG_HUMAN]	10	3.91327	0.128089	2.75835	0.118408	3.33581	0.115945
Q14314	Fibroleukin OS=Homo sapiens GN=FGL2 PE=1 SV=1 - [FGL2_HUMAN]	15	2.60272	0.343631	1.89801	0.2167	2.25036	0.311822
Q06828	Fibromodulin OS=Homo sapiens GN=FMOD PE=1 SV=2 - [FMOD_HUMAN]	5	1.39753	0.20952	1.28709	0.258445	1.34231	0.175667
P02751	Fibronectin OS=Homo sapiens GN=FN1 PE=1 SV=4 - [FINC_HUMAN]	67	1.1283	0.882872	0.626906	0.506297	0.877604	0.842486
P23142	Fibulin-1 OS=Homo sapiens GN=FBLN1 PE=1 SV=4 - [FBLN1_HUMAN]	2	2.74336	0.563744	1.45919	0.800454	2.10127	0.631478
P98095	Fibulin-2 OS=Homo sapiens GN=FBLN2 PE=1 SV=2 - [FBLN2_HUMAN]	3	0.604852	0.639515	0.705367	0.749177	0.65511	0.614914
Q53RD9	Fibulin-7 OS=Homo sapiens GN=FBLN7 PE=2 SV=1 - [FBLN7_HUMAN]	2	3.63114	0.500727	2.37447	0.60536	3.0028	0.522138
Q15485	Ficolin-2 OS=Homo sapiens GN=FCN2 PE=1 SV=2 - [FCN2_HUMAN]	6	8.04946	0.405176	3.13611	0.530997	5.59278	0.458689
P20930	Filaggrin OS=Homo sapiens GN=FLG PE=1 SV=3 - [FILA_HUMAN]	10	2.51914	0.497383	7.91827	0.243734	5.21871	0.335649
Q5D862	Filaggrin-2 OS=Homo sapiens GN=FLG2 PE=1 SV=1 - [FILA2_HUMAN]	7	3.17833	0.320539	12.4115	0.272107	7.79492	0.355923
O75369	Filamin-B OS=Homo sapiens GN=FLNB PE=1 SV=2 - [FLNB_HUMAN]	102	1.21247	0.36051	1.12195	0.287112	1.16721	0.308513
Q5T1M5	FK506-binding protein 15 OS=Homo sapiens GN=FKBP15 PE=1 SV=2 - [FKB15_HUMAN]	12	1.42655	0.284637	1.18826	0.606547	1.3074	0.360189
P30043	Flavin reductase (NADPH) OS=Homo sapiens GN=BLVRB PE=1 SV=3 - [BLVRB_HUMAN]	6	1.03831	0.831516	1.10259	0.514798	1.07045	0.60841
O75955	Flotillin-1 OS=Homo sapiens GN=FLOT1 PE=1 SV=3 - [FLOT1_HUMAN]	23	1.94292	0.136443	1.43458	0.141704	1.68875	0.146452
Q14254	Flotillin-2 OS=Homo sapiens GN=FLOT2 PE=1 SV=2 - [FLOT2_HUMAN]	23	2.03302	0.128388	1.48286	0.0799131	1.75794	0.128461
Q05397	Focal adhesion kinase 1 OS=Homo sapiens GN=PTK2 PE=1 SV=2 - [FAK1_HUMAN]	6	1.38752	0.121294	1.26606	0.314405	1.32679	0.175314
P15328	Folate receptor alpha OS=Homo sapiens GN=FOLR1 PE=1 SV=3 - [FOLR1_HUMAN]	7	3.34973	0.0403676	2.9455	0.15627	3.14761	0.0686157
Q12841	Follistatin-related protein 1 OS=Homo sapiens GN=FSTL1 PE=1 SV=1 - [FSTL1_HUMAN]	5	0.769884	0.231389	1.13223	0.470493	0.951056	0.778864
O95954	Formimidoyltransferase-cyclodeaminase OS=Homo sapiens GN=FTCD PE=1 SV=2 - [FTCD_HUMAN]	14	2.40282	0.321546	1.4906	0.189218	1.94671	0.341133
Q96RU3	Formin-binding protein 1 OS=Homo sapiens GN=FNBP1 PE=1 SV=2 - [FNBP1_HUMAN]	4	1.22867	0.825151	1.55613	0.650799	1.3924	0.693206
Q5T0N5	Formin-binding protein 1-like OS=Homo sapiens GN=FNBP1L PE=1 SV=2 - [FBP1L_HUMAN]	16	2.25709	0.10784	1.59627	0.252457	1.92668	0.142083
Q14192	Four and a half LIM domains protein 2 OS=Homo sapiens GN=FHL2 PE=1 SV=3 - [FHL2_HUMAN]	4	4.04315	0.248633	1.83432	0.432657	2.93873	0.315324
P51114	Fragile X mental retardation syndrome-related protein 1 OS=Homo sapiens GN=FXR1 PE=1 SV=3 - [FXR1_HUMAN]	2	1.84568	0.695526	1.76578	0.713786	1.80573	0.67364
Q9H479	Fructosamine-3-kinase OS=Homo sapiens GN=FN3K PE=1 SV=1 - [FN3K_HUMAN]	7	1.7139	0.163832	1.44395	0.132848	1.57892	0.142431
P09467	Fructose-1,6-bisphosphatase 1 OS=Homo sapiens GN=FBP1 PE=1 SV=5 - [F16P1_HUMAN]	12	1.30693	0.176679	1.19388	0.228393	1.25041	0.159562
O00757	Fructose-1,6-bisphosphatase isozyme 2 OS=Homo sapiens GN=FBP2 PE=1 SV=2 - [F16P2_HUMAN]	2	1.2167	0.704943	1.36655	0.545559	1.29163	0.560601
Q9NQ88	Fructose-2,6-bisphosphatase TIGAR OS=Homo sapiens GN=TIGAR PE=1 SV=1 - [TIGAR_HUMAN]	2	0.808016	0.884263	0.994968	0.997224	0.901492	0.93062
P04075	Fructose-bisphosphate aldolase A OS=Homo sapiens GN=ALDOA PE=1 SV=2 - [ALDOA_HUMAN]	25	1.08319	0.649683	1.03395	0.793912	1.05857	0.667968
P05062	Fructose-bisphosphate aldolase B OS=Homo sapiens GN=ALDOB PE=1 SV=2 - [ALDOB_HUMAN]	21	4.1156	0.224046	1.68974	0.128878	2.90267	0.29277
P09972	Fructose-bisphosphate aldolase C OS=Homo sapiens GN=ALDOC PE=1 SV=2 - [ALDOC_HUMAN]	14	0.964448	0.859167	0.939164	0.682996	0.951806	0.729946
O14772	Fucose-1-phosphate guanylyltransferase OS=Homo sapiens GN=FPGT PE=1 SV=2 - [FPGT_HUMAN]	8	1.44515	0.355598	1.14659	0.678727	1.29587	0.425918
P07954	Fumarate hydratase, mitochondrial OS=Homo sapiens GN=FH PE=1 SV=3 - [FUMH_HUMAN]	6	1.55993	0.237131	1.17915	0.610166	1.36954	0.327593
P16930	Fumarylacetoacetase OS=Homo sapiens GN=FAH PE=1 SV=2 - [FAAA_HUMAN]	7	1.31616	0.0968472	1.34346	0.0472817	1.32981	0.0407126
Q96GK7	Fumarylacetoacetate hydrolase domain-containing protein 2A OS=Homo sapiens GN=FAHD2A PE=1 SV=1 - [FAH2A_HUMAN]	7	1.15459	0.764814	1.11671	0.816468	1.13565	0.754035
Q9BQS8	FYVE and coiled-coil domain-containing protein 1 OS=Homo sapiens GN=FYCO1 PE=1 SV=3 - [FYCO1_HUMAN]	13	1.42081	0.493193	1.16811	0.758714	1.29446	0.565821
Q96M96	FYVE, RhoGEF and PH domain-containing protein 4 OS=Homo sapiens GN=FGD4 PE=1 SV=2 - [FGD4_HUMAN]	11	1.92282	0.177172	1.22481	0.510454	1.57382	0.260998
P54803	Galactocerebrosidase OS=Homo sapiens GN=GALC PE=1 SV=2 - [GALC_HUMAN]	5	2.29705	0.252908	1.10266	0.759056	1.69985	0.391559
P51570	Galactokinase OS=Homo sapiens GN=GALK1 PE=1 SV=1 - [GALK1_HUMAN]	16	1.60422	0.258162	1.2501	0.0736012	1.42716	0.256377
P07902	Galactose-1-phosphate uridylyltransferase OS=Homo sapiens GN=GALT PE=1 SV=3 - [GALT_HUMAN]	5	1.35739	0.47657	1.1203	0.723273	1.23885	0.533226
P09382	Galectin-1 OS=Homo sapiens GN=LGALS1 PE=1 SV=2 - [LEG1_HUMAN]	8	1.82359	0.206049	0.919328	0.799504	1.37146	0.458872
Q05315	Galectin-10 OS=Homo sapiens GN=CLC PE=1 SV=3 - [LEG10_HUMAN]	3	1.62932	0.748802	23.8618	0.36101	12.7456	0.501543
P17931	Galectin-3 OS=Homo sapiens GN=LGALS3 PE=1 SV=5 - [LEG3_HUMAN]	12	1.45684	0.0609319	1.47743	0.0361593	1.46713	0.0291121
Q08380	Galectin-3-binding protein OS=Homo sapiens GN=LGALS3BP PE=1 SV=1 - [LG3BP_HUMAN]	17	1.57163	0.321746	1.28257	0.13938	1.4271	0.292284
P47929	Galectin-7 OS=Homo sapiens GN=LGALS7 PE=1 SV=2 - [LEG7_HUMAN]	6	3.1307	0.406793	2.78046	0.457499	2.95558	0.402423
O00214	Galectin-8 OS=Homo sapiens GN=LGALS8 PE=1 SV=4 - [LEG8_HUMAN]	9	2.22205	0.0560266	1.83674	0.168064	2.0294	0.0803962
Q3ZCW2	Galectin-related protein OS=Homo sapiens GN=LGALSL PE=1 SV=2 - [LEGL_HUMAN]	4	0.891297	0.380923	0.907521	0.366811	0.899409	0.281568
Q9UEY8	Gamma-adducin OS=Homo sapiens GN=ADD3 PE=1 SV=1 - [ADDG_HUMAN]	2	1.33666	0.844215	1.2423	0.882261	1.28948	0.841563
P60520	Gamma-aminobutyric acid receptor-associated protein-like 2 OS=Homo sapiens GN=GABARAPL2 PE=1 SV=1 - [GBRL2_HUMAN]	2	1.56478	0.767262	1.65072	0.742965	1.60775	0.725578
O75936	Gamma-butyrobetaine dioxygenase OS=Homo sapiens GN=BBOX1 PE=1 SV=1 - [BODG_HUMAN]	13	4.68258	0.269431	1.57178	0.171972	3.12718	0.362679
P09104	Gamma-enolase OS=Homo sapiens GN=ENO2 PE=1 SV=3 - [ENOG_HUMAN]	4	1.27489	0.7993	1.0926	0.924676	1.18375	0.835636
Q92820	Gamma-glutamyl hydrolase OS=Homo sapiens GN=GGH PE=1 SV=2 - [GGH_HUMAN]	6	2.32	0.369312	1.2417	0.689349	1.78085	0.468555
Q9BVM4	Gamma-glutamylaminecyclotransferase OS=Homo sapiens GN=GGACT PE=1 SV=2 - [GGACT_HUMAN]	6	2.70911	0.288266	1.33058	0.559729	2.01984	0.380574
O75223	Gamma-glutamylcyclotransferase OS=Homo sapiens GN=GGCT PE=1 SV=1 - [GGCT_HUMAN]	11	1.24183	0.0711345	1.48316	0.1329	1.36249	0.112914
P19440	Gamma-glutamyltranspeptidase 1 OS=Homo sapiens GN=GGT1 PE=1 SV=2 - [GGT1_HUMAN]	24	1.74202	0.211602	1.23017	0.470651	1.4861	0.283891
Q99747	Gamma-soluble NSF attachment protein OS=Homo sapiens GN=NAPG PE=1 SV=1 - [SNAG_HUMAN]	17	1.11099	0.434208	1.14738	0.307301	1.12919	0.319259
O76070	Gamma-synuclein OS=Homo sapiens GN=SNCG PE=1 SV=2 - [SYUG_HUMAN]	10	4.01078	0.10755	2.82393	0.146257	3.41735	0.109122
Q96CW5	Gamma-tubulin complex component 3 OS=Homo sapiens GN=TUBGCP3 PE=1 SV=2 - [GCP3_HUMAN]	2	0.712479	0.819581	0.986945	0.992769	0.849712	0.891083
P17900	Ganglioside GM2 activator OS=Homo sapiens GN=GM2A PE=1 SV=4 - [SAP3_HUMAN]	6	2.49417	0.207581	1.95151	0.0118957	2.22284	0.143133
Q9NXN4	Ganglioside-induced differentiation-associated protein 2 OS=Homo sapiens GN=GDAP2 PE=2 SV=1 - [GDAP2_HUMAN]	3	2.14085	0.639618	0.840414	0.905184	1.49063	0.781575
P57764	Gasdermin-D OS=Homo sapiens GN=GSDMD PE=1 SV=1 - [GSDMD_HUMAN]	8	1.18412	0.627262	0.836584	0.151014	1.01035	0.969394
P20142	Gastricsin OS=Homo sapiens GN=PGC PE=1 SV=1 - [PEPC_HUMAN]	5	0.554495	0.536908	0.231439	0.203754	0.392967	0.228738
Q6ZNW5	GDP-D-glucose phosphorylase 1 OS=Homo sapiens GN=GDPGP1 PE=1 SV=2 - [GDPP1_HUMAN]	8	2.379	0.475819	1.03826	0.967375	1.70863	0.61519
Q13630	GDP-L-fucose synthase OS=Homo sapiens GN=TSTA3 PE=1 SV=1 - [FCL_HUMAN]	9	1.17941	0.325801	1.39508	0.0682012	1.28725	0.120872
O60547	GDP-mannose 4,6 dehydratase OS=Homo sapiens GN=GMDS PE=1 SV=1 - [GMDS_HUMAN]	21	1.30095	0.146705	1.45638	0.0305491	1.37867	0.0497756
P06396	Gelsolin OS=Homo sapiens GN=GSN PE=1 SV=1 - [GELS_HUMAN]	27	3.75594	0.189052	1.9784	0.0679302	2.86717	0.209868
O60763	General vesicular transport factor p115 OS=Homo sapiens GN=USO1 PE=1 SV=2 - [USO1_HUMAN]	17	1.18397	0.366186	1.2325	0.160025	1.20824	0.214105
Q9NQX3	Gephyrin OS=Homo sapiens GN=GPHN PE=1 SV=1 - [GEPH_HUMAN]	9	1.30475	0.220397	1.39255	0.027373	1.34865	0.0692584
O95749	Geranylgeranyl pyrophosphate synthase OS=Homo sapiens GN=GGPS1 PE=1 SV=1 - [GGPPS_HUMAN]	8	1.02054	0.892735	1.10388	0.461382	1.06221	0.629777
P53609	Geranylgeranyl transferase type-1 subunit beta OS=Homo sapiens GN=PGGT1B PE=1 SV=2 - [PGTB1_HUMAN]	13	1.06396	0.739367	1.09537	0.450555	1.07967	0.56548
Q92696	Geranylgeranyl transferase type-2 subunit alpha OS=Homo sapiens GN=RABGGTA PE=1 SV=2 - [PGTA_HUMAN]	28	1.08854	0.656691	1.11112	0.350188	1.09983	0.495575
P53611	Geranylgeranyl transferase type-2 subunit beta OS=Homo sapiens GN=RABGGTB PE=1 SV=2 - [PGTB2_HUMAN]	3	1.10927	0.398581	1.1948	0.261861	1.15204	0.253999
Q9H2C0	Gigaxonin OS=Homo sapiens GN=GAN PE=1 SV=1 - [GAN_HUMAN]	2	1.34196	0.842195	0.964026	0.979847	1.15299	0.909502
P60983	Glia maturation factor beta OS=Homo sapiens GN=GMFB PE=1 SV=2 - [GMFB_HUMAN]	5	1.49038	0.202987	1.59583	0.0288892	1.54311	0.0755972
Q92990	Glomulin OS=Homo sapiens GN=GLMN PE=1 SV=2 - [GLMN_HUMAN]	3	1.50823	0.563507	1.00972	0.988543	1.25898	0.70474
Q96EK6	Glucosamine 6-phosphate N-acetyltransferase OS=Homo sapiens GN=GNPNAT1 PE=1 SV=1 - [GNA1_HUMAN]	8	0.973687	0.819677	1.28146	0.0603597	1.12758	0.329198
P46926	Glucosamine-6-phosphate isomerase 1 OS=Homo sapiens GN=GNPDA1 PE=1 SV=1 - [GNPI1_HUMAN]	9	1.16591	0.358884	1.38231	0.0993408	1.27411	0.159564
Q8TDQ7	Glucosamine-6-phosphate isomerase 2 OS=Homo sapiens GN=GNPDA2 PE=1 SV=1 - [GNPI2_HUMAN]	4	1.44719	0.707733	1.20665	0.839034	1.32692	0.73566
Q6PCE3	Glucose 1,6-bisphosphate synthase OS=Homo sapiens GN=PGM2L1 PE=1 SV=3 - [PGM2L_HUMAN]	8	1.44004	0.012683	1.38449	0.00564103	1.41226	0.00202678
P11413	Glucose-6-phosphate 1-dehydrogenase OS=Homo sapiens GN=G6PD PE=1 SV=4 - [G6PD_HUMAN]	25	1.16978	0.427046	1.06476	0.543852	1.11727	0.4372
P06744	Glucose-6-phosphate isomerase OS=Homo sapiens GN=GPI PE=1 SV=4 - [G6PI_HUMAN]	24	1.59207	0.234627	1.39982	0.0824932	1.49594	0.171215
Q9NXC2	Glucose-fructose oxidoreductase domain-containing protein 1 OS=Homo sapiens GN=GFOD1 PE=1 SV=1 - [GFOD1_HUMAN]	1	2.15739	0.63694	1.66307	0.739657	1.91023	0.653462
Q3B7J2	Glucose-fructose oxidoreductase domain-containing protein 2 OS=Homo sapiens GN=GFOD2 PE=2 SV=1 - [GFOD2_HUMAN]	2	1.58241	0.652778	1.49803	0.676856	1.54022	0.626152
Q04609	Glutamate carboxypeptidase 2 OS=Homo sapiens GN=FOLH1 PE=1 SV=1 - [FOLH1_HUMAN]	40	0.767872	0.281901	1.01427	0.942991	0.891069	0.509417
P00367	Glutamate dehydrogenase 1, mitochondrial OS=Homo sapiens GN=GLUD1 PE=1 SV=2 - [DHE3_HUMAN]	5	1.10193	0.863428	1.04661	0.928431	1.07427	0.873453
P48506	Glutamate--cysteine ligase catalytic subunit OS=Homo sapiens GN=GCLC PE=1 SV=2 - [GSH1_HUMAN]	19	1.10565	0.500814	1.06225	0.654285	1.08395	0.526456
P48507	Glutamate--cysteine ligase regulatory subunit OS=Homo sapiens GN=GCLM PE=1 SV=1 - [GSH0_HUMAN]	7	1.24411	0.418162	0.987385	0.886553	1.11575	0.584274
Q9BQ67	Glutamate-rich WD repeat-containing protein 1 OS=Homo sapiens GN=GRWD1 PE=1 SV=1 - [GRWD1_HUMAN]	2	1.65749	0.741147	1.27713	0.867747	1.46731	0.772599
P15104	Glutamine synthetase OS=Homo sapiens GN=GLUL PE=1 SV=4 - [GLNA_HUMAN]	6	1.62316	0.228665	0.928818	0.829292	1.27599	0.496069
Q6IA69	Glutamine-dependent NAD(+) synthetase OS=Homo sapiens GN=NADSYN1 PE=1 SV=3 - [NADE_HUMAN]	7	1.49268	0.521906	1.03672	0.939211	1.2647	0.646995
Q06210	Glutamine--fructose-6-phosphate aminotransferase [isomerizing] 1 OS=Homo sapiens GN=GFPT1 PE=1 SV=3 - [GFPT1_HUMAN]	28	1.04241	0.78538	1.1395	0.193264	1.09096	0.434473
P47897	Glutamine--tRNA ligase OS=Homo sapiens GN=QARS PE=1 SV=1 - [SYQ_HUMAN]	26	0.997476	0.988394	1.08595	0.541863	1.04171	0.766268
Q16769	Glutaminyl-peptide cyclotransferase OS=Homo sapiens GN=QPCT PE=1 SV=1 - [QPCT_HUMAN]	3	1.57366	0.637138	1.15326	0.880506	1.36346	0.712033
Q07075	Glutamyl aminopeptidase OS=Homo sapiens GN=ENPEP PE=1 SV=3 - [AMPE_HUMAN]	35	4.04564	0.181621	1.72485	0.0902084	2.88525	0.242659
P35754	Glutaredoxin-1 OS=Homo sapiens GN=GLRX PE=1 SV=2 - [GLRX1_HUMAN]	6	1.14087	0.48786	1.11261	0.696303	1.12674	0.543419
O76003	Glutaredoxin-3 OS=Homo sapiens GN=GLRX3 PE=1 SV=2 - [GLRX3_HUMAN]	7	1.13465	0.40194	1.05344	0.720565	1.09405	0.503784
P07203	Glutathione peroxidase 1 OS=Homo sapiens GN=GPX1 PE=1 SV=4 - [GPX1_HUMAN]	10	1.06861	0.725777	1.38675	0.267227	1.22768	0.383339
P22352	Glutathione peroxidase 3 OS=Homo sapiens GN=GPX3 PE=1 SV=2 - [GPX3_HUMAN]	3	2.97149	0.330288	1.41592	0.545206	2.1937	0.410648
P00390	Glutathione reductase, mitochondrial OS=Homo sapiens GN=GSR PE=1 SV=2 - [GSHR_HUMAN]	17	1.02752	0.859307	1.03672	0.766234	1.03212	0.777343
P08263	Glutathione S-transferase A1 OS=Homo sapiens GN=GSTA1 PE=1 SV=3 - [GSTA1_HUMAN]	2	3.89705	0.277725	1.58996	0.511294	2.7435	0.364685
P09210	Glutathione S-transferase A2 OS=Homo sapiens GN=GSTA2 PE=1 SV=4 - [GSTA2_HUMAN]	1	5.2044	0.276339	2.27201	0.177939	3.7382	0.316063
O15217	Glutathione S-transferase A4 OS=Homo sapiens GN=GSTA4 PE=1 SV=1 - [GSTA4_HUMAN]	2	1.07377	0.94051	1.07645	0.938594	1.07511	0.927262
Q8NEC7	Glutathione S-transferase C-terminal domain-containing protein OS=Homo sapiens GN=GSTCD PE=1 SV=2 - [GSTCD_HUMAN]	6	0.994185	0.993268	1.25935	0.734141	1.12677	0.838147
P09488	Glutathione S-transferase Mu 1 OS=Homo sapiens GN=GSTM1 PE=1 SV=3 - [GSTM1_HUMAN]	7	3.76161	0.314325	3.62753	0.307794	3.69457	0.278969
P28161	Glutathione S-transferase Mu 2 OS=Homo sapiens GN=GSTM2 PE=1 SV=2 - [GSTM2_HUMAN]	9	1.34056	0.404232	1.09484	0.588406	1.2177	0.45354
P21266	Glutathione S-transferase Mu 3 OS=Homo sapiens GN=GSTM3 PE=1 SV=3 - [GSTM3_HUMAN]	18	2.5655	0.239251	1.94946	0.0832354	2.25748	0.194694
P78417	Glutathione S-transferase omega-1 OS=Homo sapiens GN=GSTO1 PE=1 SV=2 - [GSTO1_HUMAN]	13	1.18228	0.274763	1.25174	0.0467511	1.21701	0.0775703
P09211	Glutathione S-transferase P OS=Homo sapiens GN=GSTP1 PE=1 SV=2 - [GSTP1_HUMAN]	12	1.45499	0.307498	1.5051	0.0967102	1.48005	0.177079
P30711	Glutathione S-transferase theta-1 OS=Homo sapiens GN=GSTT1 PE=1 SV=4 - [GSTT1_HUMAN]	15	0.925366	0.844521	1.15326	0.638043	1.03931	0.887422
P0CG29	Glutathione S-transferase theta-2 OS=Homo sapiens GN=GSTT2 PE=1 SV=1 - [GST2_HUMAN]	9	0.90803	0.867711	0.824884	0.754203	0.866457	0.765248
P48637	Glutathione synthetase OS=Homo sapiens GN=GSS PE=1 SV=1 - [GSHB_HUMAN]	25	1.22776	0.177848	1.28166	0.0306459	1.25471	0.0655237
P04406	Glyceraldehyde-3-phosphate dehydrogenase OS=Homo sapiens GN=GAPDH PE=1 SV=3 - [G3P_HUMAN]	25	1.5659	0.176187	1.31249	0.0885282	1.43919	0.152613
P32189	Glycerol kinase OS=Homo sapiens GN=GK PE=1 SV=3 - [GLPK_HUMAN]	13	2.69106	0.291359	1.14432	0.697308	1.91769	0.420735
P21695	Glycerol-3-phosphate dehydrogenase [NAD(+)], cytoplasmic OS=Homo sapiens GN=GPD1 PE=1 SV=4 - [GPDA_HUMAN]	14	4.47999	0.25133	1.64245	0.109375	3.06122	0.332746
Q8N335	Glycerol-3-phosphate dehydrogenase 1-like protein OS=Homo sapiens GN=GPD1L PE=1 SV=1 - [GPD1L_HUMAN]	24	0.847544	0.405693	0.839488	0.332534	0.843516	0.236331
Q7L5L3	Glycerophosphodiester phosphodiesterase domain-containing protein 3 OS=Homo sapiens GN=GDPD3 PE=2 SV=3 - [GDPD3_HUMAN]	8	3.0746	0.180775	1.80714	0.0771469	2.44087	0.190844
Q14749	Glycine N-methyltransferase OS=Homo sapiens GN=GNMT PE=1 SV=3 - [GNMT_HUMAN]	7	1.25458	0.272104	1.27227	0.136569	1.26343	0.175122
P41250	Glycine--tRNA ligase OS=Homo sapiens GN=GARS PE=1 SV=3 - [SYG_HUMAN]	21	1.19376	0.321161	1.11529	0.430745	1.15452	0.316078
P09466	Glycodelin OS=Homo sapiens GN=PAEP PE=1 SV=2 - [PAEP_HUMAN]	2	3.51302	0.50709	0.719714	0.824624	2.11636	0.67567
P13807	Glycogen [starch] synthase, muscle OS=Homo sapiens GN=GYS1 PE=1 SV=2 - [GYS1_HUMAN]	10	0.926135	0.769591	0.994175	0.977325	0.960155	0.825439
P35573	Glycogen debranching enzyme OS=Homo sapiens GN=AGL PE=1 SV=3 - [GDE_HUMAN]	49	1.09938	0.650716	1.1673	0.266219	1.13334	0.400362
P11216	Glycogen phosphorylase, brain form OS=Homo sapiens GN=PYGB PE=1 SV=5 - [PYGB_HUMAN]	39	1.00625	0.976787	1.14808	0.342283	1.07717	0.632289
P06737	Glycogen phosphorylase, liver form OS=Homo sapiens GN=PYGL PE=1 SV=4 - [PYGL_HUMAN]	26	0.82604	0.124677	0.940565	0.481251	0.883303	0.168938
P49840	Glycogen synthase kinase-3 alpha OS=Homo sapiens GN=GSK3A PE=1 SV=2 - [GSK3A_HUMAN]	5	1.50154	0.121357	1.11646	0.440484	1.309	0.204607
P49841	Glycogen synthase kinase-3 beta OS=Homo sapiens GN=GSK3B PE=1 SV=2 - [GSK3B_HUMAN]	5	1.42191	0.205077	1.23658	0.078174	1.32925	0.165366
P46976	Glycogenin-1 OS=Homo sapiens GN=GYG1 PE=1 SV=4 - [GLYG_HUMAN]	8	1.27091	0.401649	1.20065	0.0991981	1.23578	0.289469
Q9NZD2	Glycolipid transfer protein OS=Homo sapiens GN=GLTP PE=1 SV=3 - [GLTP_HUMAN]	7	1.79072	0.0601411	1.47525	0.113962	1.63298	0.063995
P30419	Glycylpeptide N-tetradecanoyltransferase 1 OS=Homo sapiens GN=NMT1 PE=1 SV=2 - [NMT1_HUMAN]	7	1.32128	0.512512	1.0882	0.798945	1.20474	0.586007
Q9HC38	Glyoxalase domain-containing protein 4 OS=Homo sapiens GN=GLOD4 PE=1 SV=1 - [GLOD4_HUMAN]	16	1.46379	0.081868	1.35585	0.00676328	1.40982	0.0303468
Q9UBQ7	Glyoxylate reductase/hydroxypyruvate reductase OS=Homo sapiens GN=GRHPR PE=1 SV=1 - [GRHPR_HUMAN]	11	1.18436	0.385713	1.18807	0.122835	1.18622	0.239174
P35052	Glypican-1 OS=Homo sapiens GN=GPC1 PE=1 SV=2 - [GPC1_HUMAN]	3	0.495443	0.50501	0.686888	0.694556	0.591165	0.49627
P51654	Glypican-3 OS=Homo sapiens GN=GPC3 PE=1 SV=1 - [GPC3_HUMAN]	2	0.452982	0.629063	0.161161	0.426906	0.307072	0.376841
O75487	Glypican-4 OS=Homo sapiens GN=GPC4 PE=1 SV=4 - [GPC4_HUMAN]	4	1.41493	0.617378	0.712508	0.577112	1.06372	0.916458
Q9Y625	Glypican-6 OS=Homo sapiens GN=GPC6 PE=1 SV=1 - [GPC6_HUMAN]	4	1.00632	0.994221	0.791762	0.762623	0.89904	0.879748
P36959	GMP reductase 1 OS=Homo sapiens GN=GMPR PE=1 SV=1 - [GMPR1_HUMAN]	12	0.882264	0.50931	1.2205	0.183868	1.05138	0.743201
Q9P2T1	GMP reductase 2 OS=Homo sapiens GN=GMPR2 PE=1 SV=1 - [GMPR2_HUMAN]	10	1.24767	0.274341	1.30244	0.0224842	1.27505	0.0950829
P49915	GMP synthase [glutamine-hydrolyzing] OS=Homo sapiens GN=GMPS PE=1 SV=1 - [GUAA_HUMAN]	5	1.81074	0.44119	1.19467	0.788179	1.50271	0.536227
Q92896	Golgi apparatus protein 1 OS=Homo sapiens GN=GLG1 PE=1 SV=2 - [GSLG1_HUMAN]	6	3.98909	0.360397	1.66338	0.536235	2.82624	0.435302
Q8NBJ4	Golgi membrane protein 1 OS=Homo sapiens GN=GOLM1 PE=1 SV=1 - [GOLM1_HUMAN]	5	0.957969	0.963043	1.32984	0.769918	1.1439	0.87009
Q9H4A6	Golgi phosphoprotein 3 OS=Homo sapiens GN=GOLPH3 PE=1 SV=1 - [GOLP3_HUMAN]	7	1.28211	0.468619	1.12011	0.730149	1.20111	0.525055
Q9H4A5	Golgi phosphoprotein 3-like OS=Homo sapiens GN=GOLPH3L PE=1 SV=1 - [GLP3L_HUMAN]	3	0.943346	0.949726	1.11176	0.908561	1.02755	0.971925
Q9H8Y8	Golgi reassembly-stacking protein 2 OS=Homo sapiens GN=GORASP2 PE=1 SV=3 - [GORS2_HUMAN]	2	1.84795	0.69503	1.91268	0.681342	1.88032	0.656974
Q9H4G4	Golgi-associated plant pathogenesis-related protein 1 OS=Homo sapiens GN=GLIPR2 PE=1 SV=3 - [GAPR1_HUMAN]	12	0.881104	0.513836	1.18336	0.396375	1.03223	0.85022
Q08378	Golgin subfamily A member 3 OS=Homo sapiens GN=GOLGA3 PE=1 SV=2 - [GOGA3_HUMAN]	3	1.08743	0.927722	1.18076	0.858963	1.13409	0.873227
Q7Z5G4	Golgin subfamily A member 7 OS=Homo sapiens GN=GOLGA7 PE=1 SV=2 - [GOGA7_HUMAN]	5	1.77746	0.213286	1.57921	0.247293	1.67833	0.196132
Q14789	Golgin subfamily B member 1 OS=Homo sapiens GN=GOLGB1 PE=1 SV=2 - [GOGB1_HUMAN]	2	0.79169	0.80182	0.916604	0.92466	0.854147	0.833515
Q92538	Golgi-specific brefeldin A-resistance guanine nucleotide exchange factor 1 OS=Homo sapiens GN=GBF1 PE=1 SV=2 - [GBF1_HUMAN]	32	1.07877	0.653635	1.05628	0.713114	1.06752	0.654405
Q86SQ4	G-protein coupled receptor 126 OS=Homo sapiens GN=GPR126 PE=1 SV=3 - [GP126_HUMAN]	5	4.19608	0.254169	1.75081	0.44895	2.97344	0.331153
Q8IZP9	G-protein coupled receptor 64 OS=Homo sapiens GN=GPR64 PE=1 SV=2 - [GPR64_HUMAN]	13	1.81614	0.332554	1.15425	0.454313	1.4852	0.408564
Q9NZH0	G-protein coupled receptor family C group 5 member B OS=Homo sapiens GN=GPRC5B PE=2 SV=2 - [GPC5B_HUMAN]	7	3.53684	0.0836872	2.25417	0.230901	2.89551	0.119758
Q9NQ84	G-protein coupled receptor family C group 5 member C OS=Homo sapiens GN=GPRC5C PE=1 SV=2 - [GPC5C_HUMAN]	12	4.17505	0.053142	2.80382	0.174306	3.48943	0.0797075
P28676	Grancalcin OS=Homo sapiens GN=GCA PE=1 SV=2 - [GRAN_HUMAN]	7	1.11521	0.829238	0.931519	0.894234	1.02336	0.954483
P28799	Granulins OS=Homo sapiens GN=GRN PE=1 SV=2 - [GRN_HUMAN]	8	1.99405	0.0707684	2.01557	0.000464117	2.00481	0.0125976
Q4V328	GRIP1-associated protein 1 OS=Homo sapiens GN=GRIPAP1 PE=1 SV=1 - [GRAP1_HUMAN]	10	1.46501	0.358496	1.15519	0.64596	1.3101	0.426834
Q8NCC3	Group XV phospholipase A2 OS=Homo sapiens GN=PLA2G15 PE=1 SV=2 - [PAG15_HUMAN]	3	17.0432	0.36951	2.23681	0.624646	9.64	0.489599
Q14393	Growth arrest-specific protein 6 OS=Homo sapiens GN=GAS6 PE=1 SV=2 - [GAS6_HUMAN]	8	2.32641	0.418033	1.24743	0.683385	1.78692	0.498659
Q14449	Growth factor receptor-bound protein 14 OS=Homo sapiens GN=GRB14 PE=1 SV=2 - [GRB14_HUMAN]	2	5.51101	0.439323	1.29511	0.860476	3.40306	0.560321
P62993	Growth factor receptor-bound protein 2 OS=Homo sapiens GN=GRB2 PE=1 SV=1 - [GRB2_HUMAN]	14	1.82422	0.101817	1.61478	0.109537	1.7195	0.0849266
Q14451	Growth factor receptor-bound protein 7 OS=Homo sapiens GN=GRB7 PE=1 SV=2 - [GRB7_HUMAN]	2	12.1092	0.382073	1.37308	0.830575	6.74113	0.518158
Q5TC63	Growth hormone-regulated TBC protein 1 OS=Homo sapiens GN=GRTP1 PE=1 SV=4 - [GRTP1_HUMAN]	7	1.74144	0.266544	1.54208	0.307251	1.64176	0.251309
Q99988	Growth/differentiation factor 15 OS=Homo sapiens GN=GDF15 PE=1 SV=3 - [GDF15_HUMAN]	2	3.27485	0.176393	5.24188	0.128794	4.25836	0.135964
P30047	GTP cyclohydrolase 1 feedback regulatory protein OS=Homo sapiens GN=GCHFR PE=1 SV=3 - [GFRP_HUMAN]	2	1.35841	0.746744	1.16927	0.868235	1.26384	0.774666
P01112	GTPase HRas OS=Homo sapiens GN=HRAS PE=1 SV=1 - [RASH_HUMAN]	2	2.08351	0.163613	1.53679	0.189447	1.81015	0.172661
P01116	GTPase KRas OS=Homo sapiens GN=KRAS PE=1 SV=1 - [RASK_HUMAN]	5	1.56689	0.130589	1.15245	0.357029	1.35967	0.197547
P01111	GTPase NRas OS=Homo sapiens GN=NRAS PE=1 SV=1 - [RASN_HUMAN]	3	1.65844	0.200795	1.42455	0.26386	1.5415	0.199039
Q14C86	GTPase-activating protein and VPS9 domain-containing protein 1 OS=Homo sapiens GN=GAPVD1 PE=1 SV=2 - [GAPD1_HUMAN]	7	1.2559	0.466397	1.04643	0.88081	1.15116	0.596767
P62826	GTP-binding nuclear protein Ran OS=Homo sapiens GN=RAN PE=1 SV=3 - [RAN_HUMAN]	12	1.23549	0.373335	1.16401	0.317728	1.19975	0.302084
O00178	GTP-binding protein 1 OS=Homo sapiens GN=GTPBP1 PE=1 SV=3 - [GTPB1_HUMAN]	11	1.19472	0.412754	1.23124	0.179961	1.21298	0.267401
Q15382	GTP-binding protein Rheb OS=Homo sapiens GN=RHEB PE=1 SV=1 - [RHEB_HUMAN]	11	1.19462	0.264042	1.13432	0.189397	1.16447	0.200499
Q9NR31	GTP-binding protein SAR1a OS=Homo sapiens GN=SAR1A PE=1 SV=1 - [SAR1A_HUMAN]	4	1.29207	0.787654	0.966555	0.971035	1.12931	0.880417
Q9Y6B6	GTP-binding protein SAR1b OS=Homo sapiens GN=SAR1B PE=1 SV=1 - [SAR1B_HUMAN]	3	1.09664	0.899213	1.44552	0.675016	1.27108	0.744708
Q14353	Guanidinoacetate N-methyltransferase OS=Homo sapiens GN=GAMT PE=1 SV=1 - [GAMT_HUMAN]	2	6.09046	0.42874	1.02211	0.987966	3.55629	0.571218
Q9Y2T3	Guanine deaminase OS=Homo sapiens GN=GDA PE=1 SV=1 - [GUAD_HUMAN]	8	4.63805	0.334591	0.980355	0.979806	2.8092	0.498404
O15068	Guanine nucleotide exchange factor DBS OS=Homo sapiens GN=MCF2L PE=1 SV=2 - [MCF2L_HUMAN]	17	1.07817	0.723605	1.02562	0.812757	1.05189	0.737677
P47224	Guanine nucleotide exchange factor MSS4 OS=Homo sapiens GN=RABIF PE=1 SV=2 - [MSS4_HUMAN]	3	1.23952	0.760569	0.985748	0.982816	1.11263	0.856118
P52735	Guanine nucleotide exchange factor VAV2 OS=Homo sapiens GN=VAV2 PE=1 SV=2 - [VAV2_HUMAN]	16	1.51061	0.358425	1.40077	0.311073	1.45569	0.293137
Q9UKW4	Guanine nucleotide exchange factor VAV3 OS=Homo sapiens GN=VAV3 PE=1 SV=1 - [VAV3_HUMAN]	3	2.68304	0.569709	2.38485	0.604	2.53394	0.556229
P63096	Guanine nucleotide-binding protein G(i) subunit alpha-1 OS=Homo sapiens GN=GNAI1 PE=1 SV=2 - [GNAI1_HUMAN]	8	2.83252	0.286626	2.33036	0.0569285	2.58144	0.203933
P04899	Guanine nucleotide-binding protein G(i) subunit alpha-2 OS=Homo sapiens GN=GNAI2 PE=1 SV=3 - [GNAI2_HUMAN]	11	2.07579	0.187134	1.83573	0.136735	1.95576	0.143865
P50151	Guanine nucleotide-binding protein G(I)/G(S)/G(O) subunit gamma-10 OS=Homo sapiens GN=GNG10 PE=1 SV=1 - [GBG10_HUMAN]	5	1.18653	0.489749	1.29159	0.34301	1.23906	0.371376
Q9UBI6	Guanine nucleotide-binding protein G(I)/G(S)/G(O) subunit gamma-12 OS=Homo sapiens GN=GNG12 PE=1 SV=3 - [GBG12_HUMAN]	6	2.83222	0.163615	2.35027	0.128257	2.59125	0.132426
P50150	Guanine nucleotide-binding protein G(I)/G(S)/G(O) subunit gamma-4 OS=Homo sapiens GN=GNG4 PE=1 SV=1 - [GBG4_HUMAN]	3	1.47211	0.0548598	1.5391	0.0761475	1.50561	0.0467287
P63218	Guanine nucleotide-binding protein G(I)/G(S)/G(O) subunit gamma-5 OS=Homo sapiens GN=GNG5 PE=1 SV=3 - [GBG5_HUMAN]	4	1.88605	0.212999	1.87368	0.158099	1.87987	0.157536
O60262	Guanine nucleotide-binding protein G(I)/G(S)/G(O) subunit gamma-7 OS=Homo sapiens GN=GNG7 PE=1 SV=1 - [GBG7_HUMAN]	4	3.7216	0.241742	1.79174	0.258363	2.75667	0.290958
P62873	Guanine nucleotide-binding protein G(I)/G(S)/G(T) subunit beta-1 OS=Homo sapiens GN=GNB1 PE=1 SV=3 - [GBB1_HUMAN]	6	2.40494	0.182767	1.93506	0.103087	2.17	0.143816
P62879	Guanine nucleotide-binding protein G(I)/G(S)/G(T) subunit beta-2 OS=Homo sapiens GN=GNB2 PE=1 SV=3 - [GBB2_HUMAN]	6	2.21073	0.148557	1.86023	0.107878	2.03548	0.118536
P08754	Guanine nucleotide-binding protein G(k) subunit alpha OS=Homo sapiens GN=GNAI3 PE=1 SV=3 - [GNAI3_HUMAN]	9	2.26133	0.172062	1.85921	0.0810444	2.06027	0.127137
P09471	Guanine nucleotide-binding protein G(o) subunit alpha OS=Homo sapiens GN=GNAO1 PE=1 SV=4 - [GNAO_HUMAN]	7	3.00607	0.144423	1.45567	0.453543	2.23087	0.228672
P50148	Guanine nucleotide-binding protein G(q) subunit alpha OS=Homo sapiens GN=GNAQ PE=1 SV=4 - [GNAQ_HUMAN]	13	2.62157	0.186662	2.08482	0.154572	2.35319	0.15772
P63092	Guanine nucleotide-binding protein G(s) subunit alpha isoforms short OS=Homo sapiens GN=GNAS PE=1 SV=1 - [GNAS2_HUMAN]	19	2.32705	0.178723	1.89877	0.130802	2.11291	0.148326
P19086	Guanine nucleotide-binding protein G(z) subunit alpha OS=Homo sapiens GN=GNAZ PE=2 SV=3 - [GNAZ_HUMAN]	4	3.38818	0.353143	2.24438	0.472979	2.81628	0.376923
P29992	Guanine nucleotide-binding protein subunit alpha-11 OS=Homo sapiens GN=GNA11 PE=1 SV=2 - [GNA11_HUMAN]	13	2.59676	0.183482	2.13488	0.151174	2.36582	0.152518
Q14344	Guanine nucleotide-binding protein subunit alpha-13 OS=Homo sapiens GN=GNA13 PE=1 SV=2 - [GNA13_HUMAN]	19	3.10389	0.143569	2.1125	0.128654	2.6082	0.139066
O95837	Guanine nucleotide-binding protein subunit alpha-14 OS=Homo sapiens GN=GNA14 PE=2 SV=1 - [GNA14_HUMAN]	9	2.16371	0.265005	1.59789	0.548687	1.8808	0.337352
P30679	Guanine nucleotide-binding protein subunit alpha-15 OS=Homo sapiens GN=GNA15 PE=1 SV=2 - [GNA15_HUMAN]	6	1.47102	0.339817	1.16671	0.681569	1.31886	0.426703
P63244	Guanine nucleotide-binding protein subunit beta-2-like 1 OS=Homo sapiens GN=GNB2L1 PE=1 SV=3 - [GBLP_HUMAN]	16	1.11747	0.621751	1.15913	0.384105	1.1383	0.451847
P36915	Guanine nucleotide-binding protein-like 1 OS=Homo sapiens GN=GNL1 PE=1 SV=2 - [GNL1_HUMAN]	14	1.14643	0.372378	1.19544	0.320769	1.17093	0.311139
Q02108	Guanylate cyclase soluble subunit alpha-3 OS=Homo sapiens GN=GUCY1A3 PE=1 SV=2 - [GCYA3_HUMAN]	4	0.78426	0.805088	0.819109	0.836655	0.801684	0.775241
Q16774	Guanylate kinase OS=Homo sapiens GN=GUK1 PE=1 SV=2 - [KGUA_HUMAN]	5	1.72482	0.483507	1.26424	0.726922	1.49453	0.542768
Q6ZN66	Guanylate-binding protein 6 OS=Homo sapiens GN=GBP6 PE=2 SV=1 - [GBP6_HUMAN]	1	1.54173	0.774179	1.55598	0.769883	1.54885	0.743514
P51790	H(+)/Cl(-) exchange transporter 3 OS=Homo sapiens GN=CLCN3 PE=1 SV=2 - [CLCN3_HUMAN]	3	1.10182	0.895063	0.934222	0.92022	1.01802	0.976199
P51795	H(+)/Cl(-) exchange transporter 5 OS=Homo sapiens GN=CLCN5 PE=1 SV=1 - [CLCN5_HUMAN]	4	1.84686	0.437635	1.51708	0.567512	1.68197	0.451879
P51798	H(+)/Cl(-) exchange transporter 7 OS=Homo sapiens GN=CLCN7 PE=1 SV=2 - [CLCN7_HUMAN]	3	0.779525	0.865425	0.544331	0.697411	0.661928	0.725508
Q9H0R4	Haloacid dehalogenase-like hydrolase domain-containing protein 2 OS=Homo sapiens GN=HDHD2 PE=1 SV=1 - [HDHD2_HUMAN]	9	1.37512	0.116465	1.22806	0.221648	1.30159	0.112332
Q92574	Hamartin OS=Homo sapiens GN=TSC1 PE=1 SV=2 - [TSC1_HUMAN]	9	1.19877	0.318768	1.39476	0.24986	1.29676	0.249749
P00738	Haptoglobin OS=Homo sapiens GN=HP PE=1 SV=1 - [HPT_HUMAN]	15	2.39734	0.20136	2.59023	0.197855	2.49378	0.159982
Q9Y450	HBS1-like protein OS=Homo sapiens GN=HBS1L PE=1 SV=1 - [HBS1L_HUMAN]	4	1.20971	0.714851	1.18612	0.730096	1.19791	0.682545
Q53T59	HCLS1-binding protein 3 OS=Homo sapiens GN=HS1BP3 PE=1 SV=1 - [H1BP3_HUMAN]	10	1.08401	0.639211	1.01512	0.872605	1.04956	0.692585
Q7Z4H3	HD domain-containing protein 2 OS=Homo sapiens GN=HDDC2 PE=1 SV=1 - [HDDC2_HUMAN]	4	1.33549	0.553036	1.35561	0.537591	1.34555	0.482911
Q86Y56	HEAT repeat-containing protein 2 OS=Homo sapiens GN=HEATR2 PE=1 SV=4 - [HEAT2_HUMAN]	5	1.50292	0.370069	1.07558	0.843529	1.28925	0.495157
Q86XA9	HEAT repeat-containing protein 5A OS=Homo sapiens GN=HEATR5A PE=1 SV=2 - [HTR5A_HUMAN]	7	0.968181	0.961215	1.05606	0.935324	1.01212	0.982786
Q9P2D3	HEAT repeat-containing protein 5B OS=Homo sapiens GN=HEATR5B PE=1 SV=2 - [HTR5B_HUMAN]	9	1.15111	0.779571	0.988007	0.980045	1.06956	0.871806
Q6AI08	HEAT repeat-containing protein 6 OS=Homo sapiens GN=HEATR6 PE=1 SV=1 - [HEAT6_HUMAN]	2	1.18079	0.842353	1.52475	0.591998	1.35277	0.656704
O43301	Heat shock 70 kDa protein 12A OS=Homo sapiens GN=HSPA12A PE=1 SV=2 - [HS12A_HUMAN]	15	4.35783	0.192696	1.32284	0.456182	2.84033	0.318548
Q0VDF9	Heat shock 70 kDa protein 14 OS=Homo sapiens GN=HSPA14 PE=1 SV=1 - [HSP7E_HUMAN]	2	1.03141	0.973378	1.20356	0.843961	1.11748	0.888338
P08107	Heat shock 70 kDa protein 1A/1B OS=Homo sapiens GN=HSPA1A PE=1 SV=5 - [HSP71_HUMAN]	23	1.21173	0.319675	1.31778	0.0480423	1.26475	0.112926
P34931	Heat shock 70 kDa protein 1-like OS=Homo sapiens GN=HSPA1L PE=1 SV=2 - [HS71L_HUMAN]	2	1.01549	0.982609	1.2605	0.742976	1.138	0.825605
P34932	Heat shock 70 kDa protein 4 OS=Homo sapiens GN=HSPA4 PE=1 SV=4 - [HSP74_HUMAN]	35	1.36838	0.198227	1.36292	0.0483454	1.36565	0.0927894
O95757	Heat shock 70 kDa protein 4L OS=Homo sapiens GN=HSPA4L PE=1 SV=3 - [HS74L_HUMAN]	10	1.67102	0.280748	1.09894	0.796035	1.38498	0.411866
P17066	Heat shock 70 kDa protein 6 OS=Homo sapiens GN=HSPA6 PE=1 SV=2 - [HSP76_HUMAN]	1	1.13638	0.92999	1.12741	0.934291	1.1319	0.919971
P11142	Heat shock cognate 71 kDa protein OS=Homo sapiens GN=HSPA8 PE=1 SV=1 - [HSP7C_HUMAN]	26	1.37824	0.102984	1.26425	0.0273566	1.32125	0.0585097
Q92598	Heat shock protein 105 kDa OS=Homo sapiens GN=HSPH1 PE=1 SV=1 - [HS105_HUMAN]	22	1.16634	0.425103	1.10992	0.239201	1.13813	0.349051
P04792	Heat shock protein beta-1 OS=Homo sapiens GN=HSPB1 PE=1 SV=2 - [HSPB1_HUMAN]	17	1.16297	0.481637	1.11809	0.410269	1.14053	0.402657
P07900	Heat shock protein HSP 90-alpha OS=Homo sapiens GN=HSP90AA1 PE=1 SV=5 - [HS90A_HUMAN]	31	1.22711	0.29594	1.16927	0.278143	1.19819	0.228867
P08238	Heat shock protein HSP 90-beta OS=Homo sapiens GN=HSP90AB1 PE=1 SV=4 - [HS90B_HUMAN]	28	1.09314	0.657268	1.02997	0.826598	1.06155	0.687586
P54652	Heat shock-related 70 kDa protein 2 OS=Homo sapiens GN=HSPA2 PE=1 SV=1 - [HSP72_HUMAN]	7	4.62266	0.151947	2.40112	0.126011	3.51189	0.173453
Q15477	Helicase SKI2W OS=Homo sapiens GN=SKIV2L PE=1 SV=3 - [SKIV2_HUMAN]	23	1.24129	0.181906	1.1362	0.204586	1.18874	0.156359
Q9H910	Hematological and neurological expressed 1-like protein OS=Homo sapiens GN=HN1L PE=1 SV=1 - [HN1L_HUMAN]	6	1.05977	0.714403	1.10706	0.403253	1.08342	0.520446
Q9NRV9	Heme-binding protein 1 OS=Homo sapiens GN=HEBP1 PE=1 SV=1 - [HEBP1_HUMAN]	11	1.21892	0.205613	1.2109	0.144313	1.21491	0.12903
Q9Y5Z4	Heme-binding protein 2 OS=Homo sapiens GN=HEBP2 PE=1 SV=1 - [HEBP2_HUMAN]	8	1.11306	0.426743	1.12787	0.31453	1.12047	0.25724
P69905	Hemoglobin subunit alpha OS=Homo sapiens GN=HBA1 PE=1 SV=2 - [HBA_HUMAN]	7	1.15341	0.777455	0.926039	0.880023	1.03972	0.92308
P68871	Hemoglobin subunit beta OS=Homo sapiens GN=HBB PE=1 SV=2 - [HBB_HUMAN]	12	1.02894	0.951935	0.971589	0.956019	1.00026	0.999449
P02790	Hemopexin OS=Homo sapiens GN=HPX PE=1 SV=2 - [HEMO_HUMAN]	8	2.98985	0.224703	2.85396	0.224903	2.9219	0.193539
P05546	Heparin cofactor 2 OS=Homo sapiens GN=SERPIND1 PE=1 SV=3 - [HEP2_HUMAN]	5	1.66876	0.432696	1.31978	0.540768	1.49427	0.437965
O14964	Hepatocyte growth factor-regulated tyrosine kinase substrate OS=Homo sapiens GN=HGS PE=1 SV=1 - [HGS_HUMAN]	19	1.73157	0.215293	1.35999	0.0366151	1.54578	0.189879
Q969F9	Hermansky-Pudlak syndrome 3 protein OS=Homo sapiens GN=HPS3 PE=1 SV=1 - [HPS3_HUMAN]	2	1.16843	0.866318	1.33025	0.760656	1.24934	0.781263
Q32P51	Heterogeneous nuclear ribonucleoprotein A1-like 2 OS=Homo sapiens GN=HNRNPA1L2 PE=2 SV=2 - [RA1L2_HUMAN]	3	1.83934	0.572118	0.88442	0.894764	1.36188	0.741408
O14979	Heterogeneous nuclear ribonucleoprotein D-like OS=Homo sapiens GN=HNRNPDL PE=1 SV=3 - [HNRDL_HUMAN]	2	1.20446	0.898679	1.25664	0.876218	1.23055	0.868892
P52597	Heterogeneous nuclear ribonucleoprotein F OS=Homo sapiens GN=HNRNPF PE=1 SV=3 - [HNRPF_HUMAN]	2	0.961085	0.954298	1.03221	0.962215	0.996647	0.995289
P31943	Heterogeneous nuclear ribonucleoprotein H OS=Homo sapiens GN=HNRNPH1 PE=1 SV=4 - [HNRH1_HUMAN]	1	3.45635	0.510314	1.40549	0.818893	2.43092	0.600967
P61978	Heterogeneous nuclear ribonucleoprotein K OS=Homo sapiens GN=HNRNPK PE=1 SV=1 - [HNRPK_HUMAN]	6	1.35656	0.120104	1.2234	0.10513	1.28998	0.0885163
P14866	Heterogeneous nuclear ribonucleoprotein L OS=Homo sapiens GN=HNRNPL PE=1 SV=2 - [HNRPL_HUMAN]	2	0.853952	0.913764	0.834834	0.901619	0.844393	0.885813
O60506	Heterogeneous nuclear ribonucleoprotein Q OS=Homo sapiens GN=SYNCRIP PE=1 SV=2 - [HNRPQ_HUMAN]	14	1.14112	0.43628	1.3389	0.269821	1.24001	0.285621
P22626	Heterogeneous nuclear ribonucleoproteins A2/B1 OS=Homo sapiens GN=HNRNPA2B1 PE=1 SV=2 - [ROA2_HUMAN]	3	3.51471	0.360258	1.12556	0.898077	2.32014	0.504145
P19367	Hexokinase-1 OS=Homo sapiens GN=HK1 PE=1 SV=3 - [HXK1_HUMAN]	20	3.49952	0.250237	1.27119	0.625348	2.38535	0.371934
P52789	Hexokinase-2 OS=Homo sapiens GN=HK2 PE=1 SV=2 - [HXK2_HUMAN]	2	1.23432	0.885665	1.09899	0.948198	1.16665	0.901316
P52790	Hexokinase-3 OS=Homo sapiens GN=HK3 PE=1 SV=2 - [HXK3_HUMAN]	2	0.663539	0.784918	1.27109	0.870223	0.967317	0.978681
O60658	High affinity cAMP-specific and IBMX-insensitive 3',5'-cyclic phosphodiesterase 8A OS=Homo sapiens GN=PDE8A PE=1 SV=2 - [PDE8A_HUMAN]	5	2.82389	0.193519	1.30469	0.529503	2.06429	0.298275
O95263	High affinity cAMP-specific and IBMX-insensitive 3',5'-cyclic phosphodiesterase 8B OS=Homo sapiens GN=PDE8B PE=1 SV=2 - [PDE8B_HUMAN]	1	1.05817	0.968918	0.700679	0.811309	0.879423	0.914767
O76083	High affinity cGMP-specific 3',5'-cyclic phosphodiesterase 9A OS=Homo sapiens GN=PDE9A PE=1 SV=1 - [PDE9A_HUMAN]	13	1.14585	0.638441	1.10093	0.7248	1.12339	0.660616
O15431	High affinity copper uptake protein 1 OS=Homo sapiens GN=SLC31A1 PE=1 SV=1 - [COPT1_HUMAN]	4	1.29188	0.652364	0.960086	0.954218	1.12598	0.820996
P37235	Hippocalcin-like protein 1 OS=Homo sapiens GN=HPCAL1 PE=1 SV=3 - [HPCL1_HUMAN]	6	1.53163	0.328554	1.11758	0.755254	1.3246	0.447682
P50135	Histamine N-methyltransferase OS=Homo sapiens GN=HNMT PE=1 SV=1 - [HNMT_HUMAN]	12	1.10896	0.593106	1.1252	0.423684	1.11708	0.453857
P42357	Histidine ammonia-lyase OS=Homo sapiens GN=HAL PE=1 SV=1 - [HUTH_HUMAN]	2	2.52831	0.58642	0.64707	0.773057	1.58769	0.76774
P49773	Histidine triad nucleotide-binding protein 1 OS=Homo sapiens GN=HINT1 PE=1 SV=2 - [HINT1_HUMAN]	5	1.05415	0.765795	0.952684	0.737461	1.00342	0.980517
Q9NQE9	Histidine triad nucleotide-binding protein 3 OS=Homo sapiens GN=HINT3 PE=1 SV=1 - [HINT3_HUMAN]	8	1.11082	0.442671	1.10972	0.134529	1.11027	0.295219
P04196	Histidine-rich glycoprotein OS=Homo sapiens GN=HRG PE=1 SV=1 - [HRG_HUMAN]	5	2.74799	0.503908	0.783017	0.812238	1.76551	0.678258
P12081	Histidine--tRNA ligase, cytoplasmic OS=Homo sapiens GN=HARS PE=1 SV=2 - [SYHC_HUMAN]	21	1.2744	0.302006	1.13362	0.209428	1.20401	0.283209
Q9UBN7	Histone deacetylase 6 OS=Homo sapiens GN=HDAC6 PE=1 SV=2 - [HDAC6_HUMAN]	6	1.4559	0.45613	1.21378	0.567411	1.33484	0.466211
Q96KK5	Histone H2A type 1-H OS=Homo sapiens GN=HIST1H2AH PE=1 SV=3 - [H2A1H_HUMAN]	3	0.542544	0.573829	0.590003	0.621823	0.566273	0.482875
P06899	Histone H2B type 1-J OS=Homo sapiens GN=HIST1H2BJ PE=1 SV=3 - [H2B1J_HUMAN]	2	0.200272	0.451123	0.167515	0.430759	0.183894	0.265735
O60814	Histone H2B type 1-K OS=Homo sapiens GN=HIST1H2BK PE=1 SV=3 - [H2B1K_HUMAN]	2	0.980362	0.985839	0.673096	0.738061	0.826729	0.833864
P68431	Histone H3.1 OS=Homo sapiens GN=HIST1H3A PE=1 SV=2 - [H31_HUMAN]	7	1.11654	0.770424	1.12625	0.776769	1.12139	0.715447
P62805	Histone H4 OS=Homo sapiens GN=HIST1H4A PE=1 SV=2 - [H4_HUMAN]	7	1.1994	0.662023	1.06586	0.875452	1.13263	0.710682
Q86X55	Histone-arginine methyltransferase CARM1 OS=Homo sapiens GN=CARM1 PE=1 SV=3 - [CARM1_HUMAN]	3	1.21039	0.56144	1.08296	0.805828	1.14667	0.624001
Q16576	Histone-binding protein RBBP7 OS=Homo sapiens GN=RBBP7 PE=1 SV=1 - [RBBP7_HUMAN]	8	1.31872	0.292706	1.89801	0.346054	1.60837	0.368778
Q8WTS6	Histone-lysine N-methyltransferase SETD7 OS=Homo sapiens GN=SETD7 PE=1 SV=1 - [SETD7_HUMAN]	7	0.914887	0.37634	1.00248	0.983401	0.958683	0.653031
Q9H7B4	Histone-lysine N-methyltransferase SMYD3 OS=Homo sapiens GN=SMYD3 PE=1 SV=4 - [SMYD3_HUMAN]	3	1.55044	0.667853	1.44067	0.71276	1.49556	0.653344
P13746	HLA class I histocompatibility antigen, A-11 alpha chain OS=Homo sapiens GN=HLA-A PE=1 SV=1 - [1A11_HUMAN]	2	6.74868	0.419136	1.53886	0.775052	4.14377	0.531827
P01892	HLA class I histocompatibility antigen, A-2 alpha chain OS=Homo sapiens GN=HLA-A PE=1 SV=1 - [1A02_HUMAN]	2	0.368067	0.566325	5.75324	0.43461	3.06065	0.628087
P05534	HLA class I histocompatibility antigen, A-24 alpha chain OS=Homo sapiens GN=HLA-A PE=1 SV=2 - [1A24_HUMAN]	6	1.52779	0.50381	2.33893	0.217047	1.93336	0.292113
P16189	HLA class I histocompatibility antigen, A-31 alpha chain OS=Homo sapiens GN=HLA-A PE=1 SV=2 - [1A31_HUMAN]	3	10.257	0.390169	1.66377	0.739471	5.96037	0.511386
P16190	HLA class I histocompatibility antigen, A-33 alpha chain OS=Homo sapiens GN=HLA-A PE=1 SV=3 - [1A33_HUMAN]	3	54.6608	0.349476	2.57902	0.580705	28.6199	0.490448
P13747	HLA class I histocompatibility antigen, alpha chain E OS=Homo sapiens GN=HLA-E PE=1 SV=3 - [HLAE_HUMAN]	3	5.94652	0.310989	1.4736	0.687493	3.71006	0.434556
P30460	HLA class I histocompatibility antigen, B-8 alpha chain OS=Homo sapiens GN=HLA-B PE=1 SV=1 - [1B08_HUMAN]	1	3.56528	0.504216	3.91175	0.487324	3.73852	0.468584
P30508	HLA class I histocompatibility antigen, Cw-12 alpha chain OS=Homo sapiens GN=HLA-C PE=2 SV=2 - [1C12_HUMAN]	4	11.1822	0.24242	1.75153	0.4654	6.46687	0.375823
P10321	HLA class I histocompatibility antigen, Cw-7 alpha chain OS=Homo sapiens GN=HLA-C PE=1 SV=3 - [1C07_HUMAN]	1	NA	NA	NA	NA	NA	NA
P28068	HLA class II histocompatibility antigen, DM beta chain OS=Homo sapiens GN=HLA-DMB PE=1 SV=1 - [DMB_HUMAN]	2	4.47655	0.23161	2.42729	0.195305	3.45192	0.242323
P01920	HLA class II histocompatibility antigen, DQ beta 1 chain OS=Homo sapiens GN=HLA-DQB1 PE=1 SV=2 - [DQB1_HUMAN]	2	3.07345	0.535606	1.54337	0.773681	2.30841	0.604225
P01903	HLA class II histocompatibility antigen, DR alpha chain OS=Homo sapiens GN=HLA-DRA PE=1 SV=1 - [DRA_HUMAN]	5	1.76927	0.267753	1.68134	0.238265	1.7253	0.20625
Q95IE3	HLA class II histocompatibility antigen, DRB1-12 beta chain OS=Homo sapiens GN=HLA-DRB1 PE=1 SV=1 - [2B1C_HUMAN]	2	0.449862	0.470793	0.988039	0.989651	0.718951	0.676253
Q5Y7A7	HLA class II histocompatibility antigen, DRB1-13 beta chain OS=Homo sapiens GN=HLA-DRB1 PE=1 SV=1 - [2B1D_HUMAN]	1	NA	NA	NA	NA	NA	0.496226
P01911	HLA class II histocompatibility antigen, DRB1-15 beta chain OS=Homo sapiens GN=HLA-DRB1 PE=1 SV=2 - [2B1F_HUMAN]	1	12.9382	0.379248	1.0322	0.982564	6.98519	0.528005
Q29974	HLA class II histocompatibility antigen, DRB1-16 beta chain OS=Homo sapiens GN=HLA-DRB1 PE=1 SV=1 - [2B1G_HUMAN]	2	2.66193	0.382285	1.8061	0.632624	2.23401	0.457429
Q30134	HLA class II histocompatibility antigen, DRB1-8 beta chain OS=Homo sapiens GN=HLA-DRB1 PE=1 SV=2 - [2B18_HUMAN]	3	0.264181	0.49309	3.62989	0.500792	1.94704	0.728898
Q9TQE0	HLA class II histocompatibility antigen, DRB1-9 beta chain OS=Homo sapiens GN=HLA-DRB1 PE=1 SV=1 - [2B19_HUMAN]	2	0.77066	0.803356	0.800897	0.828389	0.785779	0.76526
P39880	Homeobox protein cut-like 1 OS=Homo sapiens GN=CUX1 PE=1 SV=3 - [CUX1_HUMAN]	1	1.59321	0.758969	3.83601	0.490726	2.71461	0.571141
Q99801	Homeobox protein Nkx-3.1 OS=Homo sapiens GN=NKX3-1 PE=1 SV=2 - [NKX31_HUMAN]	2	0.795801	0.806418	1.35039	0.752991	1.07309	0.930637
Q86YM7	Homer protein homolog 1 OS=Homo sapiens GN=HOMER1 PE=1 SV=2 - [HOME1_HUMAN]	7	4.58215	0.0857386	3.57087	0.130635	4.07651	0.0858492
Q9NSB8	Homer protein homolog 2 OS=Homo sapiens GN=HOMER2 PE=1 SV=1 - [HOME2_HUMAN]	16	1.29253	0.305863	1.23235	0.0510491	1.26244	0.185503
Q9NSC5	Homer protein homolog 3 OS=Homo sapiens GN=HOMER3 PE=1 SV=2 - [HOME3_HUMAN]	5	2.90345	0.335944	1.1729	0.74904	2.03818	0.45914
Q93099	Homogentisate 1,2-dioxygenase OS=Homo sapiens GN=HGD PE=1 SV=2 - [HGD_HUMAN]	19	1.00248	0.986252	1.05294	0.610059	1.02771	0.78721
Q86YZ3	Hornerin OS=Homo sapiens GN=HRNR PE=1 SV=2 - [HORN_HUMAN]	6	1.58824	0.426348	4.7957	0.331936	3.19197	0.42494
P50502	Hsc70-interacting protein OS=Homo sapiens GN=ST13 PE=1 SV=2 - [F10A1_HUMAN]	15	1.25708	0.324982	1.17184	0.212036	1.21446	0.245571
Q9NZL4	Hsp70-binding protein 1 OS=Homo sapiens GN=HSPBP1 PE=1 SV=1 - [HPBP1_HUMAN]	6	1.1309	0.497903	1.00367	0.973064	1.06729	0.64203
Q16543	Hsp90 co-chaperone Cdc37 OS=Homo sapiens GN=CDC37 PE=1 SV=1 - [CDC37_HUMAN]	16	1.289	0.273464	1.31522	0.127736	1.30211	0.147196
Q7L3B6	Hsp90 co-chaperone Cdc37-like 1 OS=Homo sapiens GN=CDC37L1 PE=1 SV=1 - [CD37L_HUMAN]	5	1.44612	0.612608	1.09351	0.895708	1.26981	0.70135
P42858	Huntingtin OS=Homo sapiens GN=HTT PE=1 SV=2 - [HD_HUMAN]	15	1.13268	0.556772	1.06488	0.714465	1.09878	0.550145
O00291	Huntingtin-interacting protein 1 OS=Homo sapiens GN=HIP1 PE=1 SV=5 - [HIP1_HUMAN]	2	1.50737	0.680255	1.57424	0.638569	1.5408	0.618971
O75146	Huntingtin-interacting protein 1-related protein OS=Homo sapiens GN=HIP1R PE=1 SV=2 - [HIP1R_HUMAN]	9	2.11478	0.200563	1.66957	0.151443	1.89218	0.179256
Q16775	Hydroxyacylglutathione hydrolase, mitochondrial OS=Homo sapiens GN=HAGH PE=1 SV=2 - [GLO2_HUMAN]	6	1.67634	0.219557	1.1761	0.202166	1.42622	0.276085
Q01581	Hydroxymethylglutaryl-CoA synthase, cytoplasmic OS=Homo sapiens GN=HMGCS1 PE=1 SV=2 - [HMCS1_HUMAN]	9	0.646753	0.394631	0.975736	0.96504	0.811244	0.646116
P00492	Hypoxanthine-guanine phosphoribosyltransferase OS=Homo sapiens GN=HPRT1 PE=1 SV=2 - [HPRT_HUMAN]	8	1.45101	0.242741	1.37455	0.118208	1.41278	0.163685
Q9Y4L1	Hypoxia up-regulated protein 1 OS=Homo sapiens GN=HYOU1 PE=1 SV=1 - [HYOU1_HUMAN]	9	1.90899	0.292762	1.07866	0.871913	1.49383	0.448396
P01876	Ig alpha-1 chain C region OS=Homo sapiens GN=IGHA1 PE=1 SV=2 - [IGHA1_HUMAN]	13	1.93031	0.508507	1.47727	0.522008	1.70379	0.489067
P01857	Ig gamma-1 chain C region OS=Homo sapiens GN=IGHG1 PE=1 SV=1 - [IGHG1_HUMAN]	6	1.58537	0.352116	1.40411	0.299592	1.49474	0.283982
P01859	Ig gamma-2 chain C region OS=Homo sapiens GN=IGHG2 PE=1 SV=2 - [IGHG2_HUMAN]	3	3.67471	0.304126	1.55826	0.46419	2.61648	0.378957
P01860	Ig gamma-3 chain C region OS=Homo sapiens GN=IGHG3 PE=1 SV=2 - [IGHG3_HUMAN]	2	0.998323	0.998093	1.68278	0.62118	1.34055	0.733053
P01861	Ig gamma-4 chain C region OS=Homo sapiens GN=IGHG4 PE=1 SV=1 - [IGHG4_HUMAN]	2	1.79909	0.595705	1.33855	0.785391	1.56882	0.638099
P01766	Ig heavy chain V-III region BRO OS=Homo sapiens PE=1 SV=1 - [HV305_HUMAN]	2	2.58483	0.366924	1.31205	0.602564	1.94844	0.444573
P01781	Ig heavy chain V-III region GAL OS=Homo sapiens PE=1 SV=1 - [HV320_HUMAN]	2	15.8436	0.371806	3.06289	0.536403	9.45325	0.469512
P01834	Ig kappa chain C region OS=Homo sapiens GN=IGKC PE=1 SV=1 - [IGKC_HUMAN]	6	3.21508	0.285078	1.89206	0.180127	2.55357	0.291158
P01617	Ig kappa chain V-II region TEW OS=Homo sapiens PE=1 SV=1 - [KV204_HUMAN]	3	7.08673	0.296027	3.066	0.225473	5.07637	0.32536
P01620	Ig kappa chain V-III region SIE OS=Homo sapiens PE=1 SV=1 - [KV302_HUMAN]	2	1.3037	0.564072	2.48102	0.168958	1.89236	0.266171
P01622	Ig kappa chain V-III region Ti OS=Homo sapiens PE=1 SV=1 - [KV304_HUMAN]	1	11.1617	0.385854	3.29434	0.520219	7.22804	0.457324
P04433	Ig kappa chain V-III region VG (Fragment) OS=Homo sapiens PE=1 SV=1 - [KV309_HUMAN]	2	0.642348	0.700642	1.23531	0.836788	0.938829	0.940407
P04434	Ig kappa chain V-III region VH (Fragment) OS=Homo sapiens PE=4 SV=1 - [KV310_HUMAN]	2	8.01763	0.328946	2.73094	0.381206	5.37429	0.391745
P0CG05	Ig lambda-2 chain C regions OS=Homo sapiens GN=IGLC2 PE=1 SV=1 - [LAC2_HUMAN]	2	2.62163	0.104387	2.52114	0.150065	2.57138	0.100127
P01871	Ig mu chain C region OS=Homo sapiens GN=IGHM PE=1 SV=3 - [IGHM_HUMAN]	10	1.17963	0.820094	2.93849	0.332176	2.05906	0.467412
Q9Y6R7	IgGFc-binding protein OS=Homo sapiens GN=FCGBP PE=1 SV=3 - [FCGBP_HUMAN]	25	0.839308	0.777871	0.629121	0.410142	0.734215	0.51956
Q8WZA9	Immunity-related GTPase family Q protein OS=Homo sapiens GN=IRGQ PE=1 SV=1 - [IRGQ_HUMAN]	12	1.21579	0.295796	1.23703	0.0981206	1.22641	0.161948
P01591	Immunoglobulin J chain OS=Homo sapiens GN=IGJ PE=1 SV=4 - [IGJ_HUMAN]	5	2.63247	0.390499	0.996025	0.995485	1.81425	0.545769
B9A064	Immunoglobulin lambda-like polypeptide 5 OS=Homo sapiens GN=IGLL5 PE=2 SV=2 - [IGLL5_HUMAN]	3	1.42683	0.640906	1.30108	0.70124	1.36396	0.633803
O14498	Immunoglobulin superfamily containing leucine-rich repeat protein OS=Homo sapiens GN=ISLR PE=1 SV=1 - [ISLR_HUMAN]	7	1.93156	0.283749	1.75062	0.253048	1.84109	0.213633
Q969P0	Immunoglobulin superfamily member 8 OS=Homo sapiens GN=IGSF8 PE=1 SV=1 - [IGSF8_HUMAN]	5	4.7422	0.260502	1.81917	0.264892	3.28068	0.331404
P78318	Immunoglobulin-binding protein 1 OS=Homo sapiens GN=IGBP1 PE=1 SV=1 - [IGBP1_HUMAN]	7	1.29604	0.342117	1.05339	0.74995	1.17472	0.451179
Q86SU0	Immunoglobulin-like domain-containing receptor 1 OS=Homo sapiens GN=ILDR1 PE=1 SV=2 - [ILDR1_HUMAN]	4	1.96451	0.193811	2.07609	0.286678	2.0203	0.216379
O00505	Importin subunit alpha-4 OS=Homo sapiens GN=KPNA3 PE=1 SV=2 - [IMA4_HUMAN]	7	1.29062	0.368148	1.03308	0.74442	1.16185	0.47983
P52294	Importin subunit alpha-5 OS=Homo sapiens GN=KPNA1 PE=1 SV=3 - [IMA5_HUMAN]	3	1.22349	0.82813	1.10918	0.910308	1.16634	0.845242
O60684	Importin subunit alpha-7 OS=Homo sapiens GN=KPNA6 PE=1 SV=1 - [IMA7_HUMAN]	4	1.11107	0.7447	1.10409	0.758472	1.10758	0.704577
Q14974	Importin subunit beta-1 OS=Homo sapiens GN=KPNB1 PE=1 SV=2 - [IMB1_HUMAN]	18	1.24206	0.352692	1.12666	0.325999	1.18436	0.327017
Q8TEX9	Importin-4 OS=Homo sapiens GN=IPO4 PE=1 SV=2 - [IPO4_HUMAN]	10	1.2148	0.248132	1.26846	0.060555	1.24163	0.0925294
O00410	Importin-5 OS=Homo sapiens GN=IPO5 PE=1 SV=4 - [IPO5_HUMAN]	13	1.16525	0.483953	1.14557	0.362977	1.15541	0.397311
O95373	Importin-7 OS=Homo sapiens GN=IPO7 PE=1 SV=1 - [IPO7_HUMAN]	18	1.07641	0.738403	1.00278	0.985478	1.03959	0.815447
O15397	Importin-8 OS=Homo sapiens GN=IPO8 PE=1 SV=2 - [IPO8_HUMAN]	2	0.696773	0.70349	0.723526	0.731713	0.71015	0.644967
Q96P70	Importin-9 OS=Homo sapiens GN=IPO9 PE=1 SV=3 - [IPO9_HUMAN]	12	1.04602	0.816935	1.15351	0.560068	1.09976	0.640074
Q58DX5	Inactive N-acetylated-alpha-linked acidic dipeptidase-like protein 2 OS=Homo sapiens GN=NAALADL2 PE=1 SV=3 - [NADL2_HUMAN]	3	0.301978	0.519119	0.436931	0.617092	0.369455	0.428269
Q13308	Inactive tyrosine-protein kinase 7 OS=Homo sapiens GN=PTK7 PE=1 SV=2 - [PTK7_HUMAN]	8	1.22972	0.52059	1.0593	0.713775	1.14451	0.576349
Q8NI35	InaD-like protein OS=Homo sapiens GN=INADL PE=1 SV=3 - [INADL_HUMAN]	50	2.47809	0.158578	1.9067	0.140332	2.19239	0.143588
O15111	Inhibitor of nuclear factor kappa-B kinase subunit alpha OS=Homo sapiens GN=CHUK PE=1 SV=2 - [IKKA_HUMAN]	4	1.54163	0.429487	1.21872	0.67659	1.38017	0.481283
O14920	Inhibitor of nuclear factor kappa-B kinase subunit beta OS=Homo sapiens GN=IKBKB PE=1 SV=1 - [IKKB_HUMAN]	5	0.854365	0.814093	0.889658	0.86103	0.872012	0.799503
Q9H2U2	Inorganic pyrophosphatase 2, mitochondrial OS=Homo sapiens GN=PPA2 PE=1 SV=2 - [IPYR2_HUMAN]	1	2.33155	0.611116	1.00403	0.997787	1.66779	0.728454
Q15181	Inorganic pyrophosphatase OS=Homo sapiens GN=PPA1 PE=1 SV=2 - [IPYR_HUMAN]	10	1.53689	0.15548	1.14035	0.452195	1.33862	0.231193
Q9BY32	Inosine triphosphate pyrophosphatase OS=Homo sapiens GN=ITPA PE=1 SV=2 - [ITPA_HUMAN]	3	1.402	0.380188	1.40886	0.284377	1.40543	0.274082
P20839	Inosine-5'-monophosphate dehydrogenase 1 OS=Homo sapiens GN=IMPDH1 PE=1 SV=2 - [IMDH1_HUMAN]	3	1.67588	0.736272	1.20505	0.898416	1.44047	0.783139
P12268	Inosine-5'-monophosphate dehydrogenase 2 OS=Homo sapiens GN=IMPDH2 PE=1 SV=2 - [IMDH2_HUMAN]	12	1.09285	0.692817	1.38837	0.242336	1.24061	0.362925
O43314	Inositol hexakisphosphate and diphosphoinositol-pentakisphosphate kinase 2 OS=Homo sapiens GN=PPIP5K2 PE=1 SV=3 - [VIP2_HUMAN]	6	1.3922	0.600495	1.12258	0.808813	1.25739	0.651086
P29218	Inositol monophosphatase 1 OS=Homo sapiens GN=IMPA1 PE=1 SV=1 - [IMPA1_HUMAN]	11	1.23006	0.128484	1.40599	0.0290134	1.31802	0.0411371
O14732	Inositol monophosphatase 2 OS=Homo sapiens GN=IMPA2 PE=1 SV=1 - [IMPA2_HUMAN]	2	5.16648	0.337219	1.65438	0.647493	3.41043	0.44058
Q01968	Inositol polyphosphate 5-phosphatase OCRL-1 OS=Homo sapiens GN=OCRL PE=1 SV=3 - [OCRL_HUMAN]	25	1.18103	0.287584	1.11702	0.139246	1.14903	0.217221
Q9NPH2	Inositol-3-phosphate synthase 1 OS=Homo sapiens GN=ISYNA1 PE=1 SV=1 - [INO1_HUMAN]	5	5.14081	0.394515	0.994683	0.995375	3.06775	0.544399
Q13572	Inositol-tetrakisphosphate 1-kinase OS=Homo sapiens GN=ITPK1 PE=1 SV=2 - [ITPK1_HUMAN]	3	1.26107	0.807227	1.4248	0.70933	1.34294	0.721729
P14735	Insulin-degrading enzyme OS=Homo sapiens GN=IDE PE=1 SV=4 - [IDE_HUMAN]	26	1.11976	0.447911	1.12201	0.20615	1.12088	0.312401
P24593	Insulin-like growth factor-binding protein 5 OS=Homo sapiens GN=IGFBP5 PE=1 SV=1 - [IBP5_HUMAN]	3	1.52952	0.679239	0.932105	0.941213	1.23081	0.813609
P35858	Insulin-like growth factor-binding protein complex acid labile subunit OS=Homo sapiens GN=IGFALS PE=1 SV=1 - [ALS_HUMAN]	5	2.37667	0.36648	1.39291	0.652979	1.88479	0.442638
Q9Y287	Integral membrane protein 2B OS=Homo sapiens GN=ITM2B PE=1 SV=1 - [ITM2B_HUMAN]	5	5.21056	0.26992	1.13472	0.793863	3.17264	0.421938
Q9NQX7	Integral membrane protein 2C OS=Homo sapiens GN=ITM2C PE=1 SV=1 - [ITM2C_HUMAN]	3	3.197	0.526709	2.61399	0.576903	2.90549	0.522149
Q7Z3F1	Integral membrane protein GPR155 OS=Homo sapiens GN=GPR155 PE=2 SV=2 - [GP155_HUMAN]	2	5.4666	0.440238	2.28831	0.617147	3.87745	0.500251
P56199	Integrin alpha-1 OS=Homo sapiens GN=ITGA1 PE=1 SV=2 - [ITA1_HUMAN]	2	14.881	0.373931	1.6397	0.745955	8.26036	0.505768
P17301	Integrin alpha-2 OS=Homo sapiens GN=ITGA2 PE=1 SV=1 - [ITA2_HUMAN]	3	1.03719	0.968775	1.87675	0.539691	1.45697	0.673182
P26006	Integrin alpha-3 OS=Homo sapiens GN=ITGA3 PE=1 SV=5 - [ITA3_HUMAN]	13	3.47675	0.220151	1.40816	0.409264	2.44245	0.315667
P23229	Integrin alpha-6 OS=Homo sapiens GN=ITGA6 PE=1 SV=5 - [ITA6_HUMAN]	2	0.780744	0.86624	1.209	0.896671	0.994873	0.996653
P11215	Integrin alpha-M OS=Homo sapiens GN=ITGAM PE=1 SV=2 - [ITAM_HUMAN]	10	1.27533	0.582048	1.02877	0.950689	1.15205	0.695953
P06756	Integrin alpha-V OS=Homo sapiens GN=ITGAV PE=1 SV=2 - [ITAV_HUMAN]	25	3.44932	0.229175	1.54874	0.217713	2.49903	0.298591
P20702	Integrin alpha-X OS=Homo sapiens GN=ITGAX PE=1 SV=3 - [ITAX_HUMAN]	2	7.68215	0.408594	1.76537	0.713885	4.72376	0.514715
P05556	Integrin beta-1 OS=Homo sapiens GN=ITGB1 PE=1 SV=2 - [ITB1_HUMAN]	20	3.79529	0.207088	1.41719	0.329594	2.60624	0.307683
O14713	Integrin beta-1-binding protein 1 OS=Homo sapiens GN=ITGB1BP1 PE=1 SV=1 - [ITBP1_HUMAN]	6	2.94151	0.108089	2.66313	0.197671	2.80232	0.122947
P05107	Integrin beta-2 OS=Homo sapiens GN=ITGB2 PE=1 SV=2 - [ITB2_HUMAN]	24	1.6177	0.213259	1.51008	0.199146	1.56389	0.13668
P05106	Integrin beta-3 OS=Homo sapiens GN=ITGB3 PE=1 SV=2 - [ITB3_HUMAN]	13	5.83426	0.192773	1.7972	0.307308	3.81573	0.288788
P18084	Integrin beta-5 OS=Homo sapiens GN=ITGB5 PE=1 SV=1 - [ITB5_HUMAN]	10	2.25478	0.290645	0.846622	0.673293	1.5507	0.520757
P26012	Integrin beta-8 OS=Homo sapiens GN=ITGB8 PE=1 SV=1 - [ITB8_HUMAN]	6	9.44798	0.296481	1.89198	0.548635	5.66998	0.414166
Q969R8	Integrin-alpha FG-GAP repeat-containing protein 2 OS=Homo sapiens GN=ITFG2 PE=1 SV=1 - [ITFG2_HUMAN]	2	1.18988	0.905189	1.80317	0.705051	1.49653	0.765321
Q13418	Integrin-linked protein kinase OS=Homo sapiens GN=ILK PE=1 SV=2 - [ILK_HUMAN]	15	1.42431	0.190968	1.2139	0.170354	1.31911	0.178562
Q8WWA0	Intelectin-1 OS=Homo sapiens GN=ITLN1 PE=1 SV=1 - [ITLN1_HUMAN]	8	0.723524	0.827271	8.88332	0.398554	4.80342	0.559995
P19823	Inter-alpha-trypsin inhibitor heavy chain H2 OS=Homo sapiens GN=ITIH2 PE=1 SV=2 - [ITIH2_HUMAN]	2	7.13454	0.41441	1.99493	0.665203	4.56474	0.505854
Q14624	Inter-alpha-trypsin inhibitor heavy chain H4 OS=Homo sapiens GN=ITIH4 PE=1 SV=4 - [ITIH4_HUMAN]	8	2.12212	0.387994	1.12453	0.738857	1.62332	0.498643
Q9UMF0	Intercellular adhesion molecule 5 OS=Homo sapiens GN=ICAM5 PE=1 SV=3 - [ICAM5_HUMAN]	1	NA	NA	NA	NA	NA	NA
Q14653	Interferon regulatory factor 3 OS=Homo sapiens GN=IRF3 PE=1 SV=1 - [IRF3_HUMAN]	2	0.980287	0.98303	1.00828	0.992976	0.994285	0.994106
O14896	Interferon regulatory factor 6 OS=Homo sapiens GN=IRF6 PE=1 SV=1 - [IRF6_HUMAN]	9	0.994696	0.971384	0.939133	0.59583	0.966914	0.769942
P80217	Interferon-induced 35 kDa protein OS=Homo sapiens GN=IFI35 PE=1 SV=5 - [IN35_HUMAN]	2	1.21222	0.895255	1.04162	0.977571	1.12692	0.922925
P20591	Interferon-induced GTP-binding protein Mx1 OS=Homo sapiens GN=MX1 PE=1 SV=4 - [MX1_HUMAN]	3	2.93333	0.420623	1.35625	0.745697	2.14479	0.514261
P32455	Interferon-induced guanylate-binding protein 1 OS=Homo sapiens GN=GBP1 PE=1 SV=2 - [GBP1_HUMAN]	4	1.14	0.710198	1.40874	0.552835	1.27437	0.583691
Q9BYX4	Interferon-induced helicase C domain-containing protein 1 OS=Homo sapiens GN=IFIH1 PE=1 SV=3 - [IFIH1_HUMAN]	2	1.95326	0.673211	1.86483	0.691372	1.90905	0.650971
O14879	Interferon-induced protein with tetratricopeptide repeats 3 OS=Homo sapiens GN=IFIT3 PE=1 SV=1 - [IFIT3_HUMAN]	3	3.39474	0.44338	0.977866	0.98099	2.1863	0.590799
Q13325	Interferon-induced protein with tetratricopeptide repeats 5 OS=Homo sapiens GN=IFIT5 PE=1 SV=1 - [IFIT5_HUMAN]	5	1.11422	0.882008	1.43496	0.687077	1.27459	0.743425
P13164	Interferon-induced transmembrane protein 1 OS=Homo sapiens GN=IFITM1 PE=1 SV=3 - [IFM1_HUMAN]	2	4.49854	0.32819	2.14981	0.461502	3.32417	0.377514
P19525	Interferon-induced, double-stranded RNA-activated protein kinase OS=Homo sapiens GN=EIF2AK2 PE=1 SV=2 - [E2AK2_HUMAN]	4	1.1174	0.765998	1.08108	0.806578	1.09924	0.747836
O75569	Interferon-inducible double-stranded RNA-dependent protein kinase activator A OS=Homo sapiens GN=PRKRA PE=1 SV=1 - [PRKRA_HUMAN]	5	1.5424	0.410911	1.24522	0.652596	1.39381	0.456451
Q9NPH3	Interleukin-1 receptor accessory protein OS=Homo sapiens GN=IL1RAP PE=1 SV=2 - [IL1AP_HUMAN]	2	0.494642	0.660238	0.448683	0.625853	0.471662	0.530159
P18510	Interleukin-1 receptor antagonist protein OS=Homo sapiens GN=IL1RN PE=1 SV=1 - [IL1RA_HUMAN]	3	4.03787	0.313455	1.16012	0.864704	2.599	0.461322
P14778	Interleukin-1 receptor type 1 OS=Homo sapiens GN=IL1R1 PE=1 SV=1 - [IL1R1_HUMAN]	2	0.760478	0.852611	0.756846	0.850148	0.758662	0.813121
P51617	Interleukin-1 receptor-associated kinase 1 OS=Homo sapiens GN=IRAK1 PE=1 SV=2 - [IRAK1_HUMAN]	3	0.971689	0.9842	0.752914	0.847475	0.862302	0.900679
Q9NWZ3	Interleukin-1 receptor-associated kinase 4 OS=Homo sapiens GN=IRAK4 PE=1 SV=1 - [IRAK4_HUMAN]	2	1.0774	0.959044	0.973871	0.985434	1.02564	0.983323
P40189	Interleukin-6 receptor subunit beta OS=Homo sapiens GN=IL6ST PE=1 SV=2 - [IL6RB_HUMAN]	2	0.675209	0.793266	1.78194	0.709968	1.22858	0.880215
Q9NZM3	Intersectin-2 OS=Homo sapiens GN=ITSN2 PE=1 SV=3 - [ITSN2_HUMAN]	4	2.08314	0.410637	1.28238	0.715328	1.68276	0.491093
Q96RY7	Intraflagellar transport protein 140 homolog OS=Homo sapiens GN=IFT140 PE=1 SV=1 - [IF140_HUMAN]	4	1.93202	0.362166	1.21586	0.705609	1.57394	0.455865
Q9UG01	Intraflagellar transport protein 172 homolog OS=Homo sapiens GN=IFT172 PE=1 SV=2 - [IF172_HUMAN]	8	2.32585	0.333081	1.40264	0.548419	1.86424	0.396527
Q9BW83	Intraflagellar transport protein 27 homolog OS=Homo sapiens GN=IFT27 PE=1 SV=1 - [IFT27_HUMAN]	6	1.26874	0.344778	1.22104	0.237713	1.24489	0.249531
Q9NWB7	Intraflagellar transport protein 57 homolog OS=Homo sapiens GN=IFT57 PE=1 SV=1 - [IFT57_HUMAN]	2	6.00487	0.43016	1.00228	0.998746	3.50358	0.573863
Q27J81	Inverted formin-2 OS=Homo sapiens GN=INF2 PE=1 SV=2 - [INF2_HUMAN]	13	1.23049	0.27489	1.08432	0.477003	1.1574	0.315322
Q6DN90	IQ motif and SEC7 domain-containing protein 1 OS=Homo sapiens GN=IQSEC1 PE=1 SV=1 - [IQEC1_HUMAN]	14	1.26666	0.419807	0.989837	0.917892	1.12825	0.583426
P48200	Iron-responsive element-binding protein 2 OS=Homo sapiens GN=IREB2 PE=1 SV=3 - [IREB2_HUMAN]	6	1.18316	0.73697	1.01686	0.973005	1.10001	0.819291
Q05084	Islet cell autoantigen 1 OS=Homo sapiens GN=ICA1 PE=1 SV=2 - [ICA69_HUMAN]	15	0.956591	0.796595	1.07848	0.562968	1.01753	0.895848
Q2TAA2	Isoamyl acetate-hydrolyzing esterase 1 homolog OS=Homo sapiens GN=IAH1 PE=1 SV=1 - [IAH1_HUMAN]	6	1.18068	0.259704	1.12125	0.348773	1.15096	0.22395
Q7L266	Isoaspartyl peptidase/L-asparaginase OS=Homo sapiens GN=ASRGL1 PE=1 SV=2 - [ASGL1_HUMAN]	8	1.4221	0.118063	1.06961	0.611879	1.24585	0.231253
Q96CN7	Isochorismatase domain-containing protein 1 OS=Homo sapiens GN=ISOC1 PE=1 SV=3 - [ISOC1_HUMAN]	10	1.29618	0.164211	1.2422	0.0776376	1.26919	0.101536
O75874	Isocitrate dehydrogenase [NADP] cytoplasmic OS=Homo sapiens GN=IDH1 PE=1 SV=2 - [IDHC_HUMAN]	39	1.04372	0.780638	1.08307	0.488099	1.06339	0.578758
P48735	Isocitrate dehydrogenase [NADP], mitochondrial OS=Homo sapiens GN=IDH2 PE=1 SV=2 - [IDHP_HUMAN]	2	1.21267	0.895057	0.815181	0.888936	1.01393	0.991
P41252	Isoleucine--tRNA ligase, cytoplasmic OS=Homo sapiens GN=IARS PE=1 SV=2 - [SYIC_HUMAN]	27	1.12342	0.468906	1.18535	0.212893	1.15439	0.264374
Q13907	Isopentenyl-diphosphate Delta-isomerase 1 OS=Homo sapiens GN=IDI1 PE=1 SV=2 - [IDI1_HUMAN]	6	1.31646	0.595412	1.07759	0.877472	1.19702	0.680026
P53990	IST1 homolog OS=Homo sapiens GN=IST1 PE=1 SV=1 - [IST1_HUMAN]	18	2.99262	0.0731658	1.97972	0.180286	2.48617	0.0965637
P0C870	JmjC domain-containing protein 7 OS=Homo sapiens GN=JMJD7 PE=2 SV=1 - [JMJD7_HUMAN]	4	0.865635	0.875782	0.760246	0.770238	0.812941	0.781623
P14923	Junction plakoglobin OS=Homo sapiens GN=JUP PE=1 SV=3 - [PLAK_HUMAN]	15	1.71906	0.208304	2.64579	0.358088	2.18243	0.350723
Q9Y624	Junctional adhesion molecule A OS=Homo sapiens GN=F11R PE=1 SV=1 - [JAM1_HUMAN]	5	2.65003	0.401257	1.9352	0.462165	2.29262	0.405761
Q9BX67	Junctional adhesion molecule C OS=Homo sapiens GN=JAM3 PE=1 SV=1 - [JAM3_HUMAN]	2	7.819	0.407279	17.4029	0.368887	12.6109	0.393618
O60229	Kalirin OS=Homo sapiens GN=KALRN PE=1 SV=2 - [KALRN_HUMAN]	5	6.22386	0.202994	2.00961	0.383368	4.11673	0.292327
Q9UBX7	Kallikrein-11 OS=Homo sapiens GN=KLK11 PE=1 SV=2 - [KLK11_HUMAN]	6	1.11897	0.842888	1.77083	0.341866	1.4449	0.494774
Q9UKR0	Kallikrein-12 OS=Homo sapiens GN=KLK12 PE=1 SV=1 - [KLK12_HUMAN]	5	1.25123	0.743152	2.22245	0.216492	1.73684	0.364594
P20151	Kallikrein-2 OS=Homo sapiens GN=KLK2 PE=2 SV=1 - [KLK2_HUMAN]	7	0.912727	0.753816	1.14378	0.682128	1.02825	0.916124
P29622	Kallistatin OS=Homo sapiens GN=SERPINA4 PE=1 SV=3 - [KAIN_HUMAN]	9	3.15013	0.335014	1.6735	0.118838	2.41182	0.361271
O94819	Kelch repeat and BTB domain-containing protein 11 OS=Homo sapiens GN=KBTBD11 PE=1 SV=1 - [KBTBB_HUMAN]	7	1.18658	0.732298	1.19162	0.716132	1.1891	0.680372
Q14145	Kelch-like ECH-associated protein 1 OS=Homo sapiens GN=KEAP1 PE=1 SV=2 - [KEAP1_HUMAN]	6	1.18975	0.621927	1.17471	0.66177	1.18223	0.58735
Q53GT1	Kelch-like protein 22 OS=Homo sapiens GN=KLHL22 PE=1 SV=2 - [KLH22_HUMAN]	5	1.27746	0.424026	1.61129	0.18297	1.44437	0.255356
P13645	Keratin, type I cytoskeletal 10 OS=Homo sapiens GN=KRT10 PE=1 SV=6 - [K1C10_HUMAN]	29	2.29126	0.29818	3.40838	0.415698	2.84982	0.391491
P13646	Keratin, type I cytoskeletal 13 OS=Homo sapiens GN=KRT13 PE=1 SV=4 - [K1C13_HUMAN]	9	3.2285	0.369493	1.34657	0.782561	2.28753	0.490746
P02533	Keratin, type I cytoskeletal 14 OS=Homo sapiens GN=KRT14 PE=1 SV=4 - [K1C14_HUMAN]	10	2.26633	0.174683	4.84597	0.357954	3.55615	0.382641
P08779	Keratin, type I cytoskeletal 16 OS=Homo sapiens GN=KRT16 PE=1 SV=4 - [K1C16_HUMAN]	21	2.88101	0.152996	4.65634	0.339993	3.76868	0.312006
Q04695	Keratin, type I cytoskeletal 17 OS=Homo sapiens GN=KRT17 PE=1 SV=2 - [K1C17_HUMAN]	9	1.5647	0.52839	2.84131	0.3775	2.20301	0.429316
P05783	Keratin, type I cytoskeletal 18 OS=Homo sapiens GN=KRT18 PE=1 SV=2 - [K1C18_HUMAN]	16	1.30895	0.137904	1.17442	0.0530738	1.24169	0.0992749
P08727	Keratin, type I cytoskeletal 19 OS=Homo sapiens GN=KRT19 PE=1 SV=4 - [K1C19_HUMAN]	15	1.89108	0.155704	1.51972	0.108446	1.7054	0.133986
P35527	Keratin, type I cytoskeletal 9 OS=Homo sapiens GN=KRT9 PE=1 SV=3 - [K1C9_HUMAN]	28	2.04248	0.329676	5.2126	0.377002	3.62754	0.432166
O43790	Keratin, type II cuticular Hb6 OS=Homo sapiens GN=KRT86 PE=1 SV=1 - [KRT86_HUMAN]	4	1.66247	0.739817	28.2337	0.357789	14.9481	0.500024
P04264	Keratin, type II cytoskeletal 1 OS=Homo sapiens GN=KRT1 PE=1 SV=6 - [K2C1_HUMAN]	39	2.23598	0.296242	4.15036	0.391017	3.19317	0.40213
Q7Z794	Keratin, type II cytoskeletal 1b OS=Homo sapiens GN=KRT77 PE=2 SV=3 - [K2C1B_HUMAN]	9	1.8139	0.232953	3.49337	0.334055	2.65363	0.364522
P35908	Keratin, type II cytoskeletal 2 epidermal OS=Homo sapiens GN=KRT2 PE=1 SV=2 - [K22E_HUMAN]	32	2.58174	0.310496	2.6518	0.455773	2.61677	0.369782
P19013	Keratin, type II cytoskeletal 4 OS=Homo sapiens GN=KRT4 PE=1 SV=4 - [K2C4_HUMAN]	5	4.39141	0.468803	2.16996	0.634933	3.28068	0.518744
P13647	Keratin, type II cytoskeletal 5 OS=Homo sapiens GN=KRT5 PE=1 SV=3 - [K2C5_HUMAN]	28	1.98344	0.275972	3.64563	0.395681	2.81454	0.409698
P02538	Keratin, type II cytoskeletal 6A OS=Homo sapiens GN=KRT6A PE=1 SV=3 - [K2C6A_HUMAN]	4	1.92785	0.326489	4.25123	0.347917	3.08954	0.392342
P04259	Keratin, type II cytoskeletal 6B OS=Homo sapiens GN=KRT6B PE=1 SV=5 - [K2C6B_HUMAN]	3	2.12772	0.421266	2.96748	0.435423	2.5476	0.42043
P08729	Keratin, type II cytoskeletal 7 OS=Homo sapiens GN=KRT7 PE=1 SV=5 - [K2C7_HUMAN]	3	0.956121	0.975323	1.3472	0.840211	1.15166	0.910287
Q8N1N4	Keratin, type II cytoskeletal 78 OS=Homo sapiens GN=KRT78 PE=2 SV=2 - [K2C78_HUMAN]	9	1.59501	0.40427	3.37782	0.399323	2.48642	0.453373
P05787	Keratin, type II cytoskeletal 8 OS=Homo sapiens GN=KRT8 PE=1 SV=7 - [K2C8_HUMAN]	24	1.42275	0.177787	1.16616	0.175986	1.29446	0.190202
Q6KB66	Keratin, type II cytoskeletal 80 OS=Homo sapiens GN=KRT80 PE=1 SV=2 - [K2C80_HUMAN]	5	1.11732	0.872496	2.25151	0.485716	1.68441	0.594606
Q5T749	Keratinocyte proline-rich protein OS=Homo sapiens GN=KPRP PE=1 SV=1 - [KPRP_HUMAN]	5	1.45853	0.491707	3.11331	0.345035	2.28592	0.415354
Q14894	Ketimine reductase mu-crystallin OS=Homo sapiens GN=CRYM PE=1 SV=1 - [CRYM_HUMAN]	12	1.06572	0.653537	1.24704	0.221977	1.15638	0.288551
P50053	Ketohexokinase OS=Homo sapiens GN=KHK PE=1 SV=1 - [KHK_HUMAN]	10	4.44965	0.223218	1.79451	0.149953	3.12208	0.289166
Q9HA64	Ketosamine-3-kinase OS=Homo sapiens GN=FN3KRP PE=1 SV=2 - [KT3K_HUMAN]	10	1.45734	0.132492	1.74165	0.169922	1.59949	0.143642
Q96EK5	KIF1-binding protein OS=Homo sapiens GN=KIAA1279 PE=1 SV=1 - [KBP_HUMAN]	6	1.08611	0.830475	1.00044	0.998874	1.04327	0.88983
Q96J84	Kin of IRRE-like protein 1 OS=Homo sapiens GN=KIRREL PE=1 SV=2 - [KIRR1_HUMAN]	9	11.8105	0.227826	2.29737	0.362082	7.05393	0.341844
O60282	Kinesin heavy chain isoform 5C OS=Homo sapiens GN=KIF5C PE=1 SV=1 - [KIF5C_HUMAN]	51	0.879546	0.425253	1.12252	0.515705	1.00103	0.994622
Q07866	Kinesin light chain 1 OS=Homo sapiens GN=KLC1 PE=1 SV=2 - [KLC1_HUMAN]	15	0.946653	0.740005	1.03221	0.83221	0.989432	0.934129
Q9H0B6	Kinesin light chain 2 OS=Homo sapiens GN=KLC2 PE=1 SV=1 - [KLC2_HUMAN]	29	0.950801	0.777323	1.00262	0.9863	0.976711	0.869969
Q6P597	Kinesin light chain 3 OS=Homo sapiens GN=KLC3 PE=1 SV=2 - [KLC3_HUMAN]	9	0.808499	0.70849	0.960178	0.939517	0.884338	0.781574
Q9NSK0	Kinesin light chain 4 OS=Homo sapiens GN=KLC4 PE=1 SV=3 - [KLC4_HUMAN]	24	1.07995	0.65303	1.37948	0.200552	1.22971	0.319178
P33176	Kinesin-1 heavy chain OS=Homo sapiens GN=KIF5B PE=1 SV=1 - [KINH_HUMAN]	44	1.01194	0.934312	1.17948	0.293868	1.09571	0.499985
Q92845	Kinesin-associated protein 3 OS=Homo sapiens GN=KIFAP3 PE=1 SV=2 - [KIFA3_HUMAN]	6	1.64541	0.301061	1.21383	0.395577	1.42962	0.348551
Q96FN5	Kinesin-like protein KIF12 OS=Homo sapiens GN=KIF12 PE=2 SV=3 - [KIF12_HUMAN]	30	2.18394	0.159273	1.81702	0.220235	2.00048	0.15699
Q9H1H9	Kinesin-like protein KIF13A OS=Homo sapiens GN=KIF13A PE=1 SV=2 - [KI13A_HUMAN]	9	0.982788	0.979523	1.37379	0.644026	1.17829	0.779397
Q9NQT8	Kinesin-like protein KIF13B OS=Homo sapiens GN=KIF13B PE=1 SV=2 - [KI13B_HUMAN]	35	1.09248	0.661852	1.16247	0.352679	1.12747	0.458711
Q12756	Kinesin-like protein KIF1A OS=Homo sapiens GN=KIF1A PE=1 SV=2 - [KIF1A_HUMAN]	18	0.791637	0.216138	0.820885	0.171764	0.806261	0.131967
O60333	Kinesin-like protein KIF1B OS=Homo sapiens GN=KIF1B PE=1 SV=5 - [KIF1B_HUMAN]	4	0.780483	0.798156	1.50429	0.670851	1.14239	0.874434
O43896	Kinesin-like protein KIF1C OS=Homo sapiens GN=KIF1C PE=1 SV=3 - [KIF1C_HUMAN]	4	1.09594	0.584466	1.08684	0.581189	1.09139	0.530094
Q7Z4S6	Kinesin-like protein KIF21A OS=Homo sapiens GN=KIF21A PE=1 SV=2 - [KI21A_HUMAN]	10	1.04402	0.784013	1.20472	0.35886	1.12437	0.478318
O00139	Kinesin-like protein KIF2A OS=Homo sapiens GN=KIF2A PE=1 SV=3 - [KIF2A_HUMAN]	16	1.04504	0.79847	1.08627	0.60064	1.06565	0.634411
Q9Y496	Kinesin-like protein KIF3A OS=Homo sapiens GN=KIF3A PE=1 SV=4 - [KIF3A_HUMAN]	3	1.12294	0.936452	1.41364	0.816025	1.26829	0.851944
O15066	Kinesin-like protein KIF3B OS=Homo sapiens GN=KIF3B PE=1 SV=1 - [KIF3B_HUMAN]	10	1.82218	0.194152	1.51398	0.133657	1.66808	0.165863
P01042	Kininogen-1 OS=Homo sapiens GN=KNG1 PE=1 SV=2 - [KNG1_HUMAN]	30	7.44648	0.340274	1.72441	0.29859	4.58545	0.44617
Q9UEF7	Klotho OS=Homo sapiens GN=KL PE=1 SV=2 - [KLOT_HUMAN]	7	4.07779	0.290533	1.56441	0.521239	2.8211	0.381835
Q14678	KN motif and ankyrin repeat domain-containing protein 1 OS=Homo sapiens GN=KANK1 PE=1 SV=3 - [KANK1_HUMAN]	2	1.16512	0.916489	1.16868	0.914843	1.1669	0.901042
O00522	Krev interaction trapped protein 1 OS=Homo sapiens GN=KRIT1 PE=1 SV=2 - [KRIT1_HUMAN]	19	3.03565	0.123113	2.1601	0.10761	2.59787	0.114348
O43278	Kunitz-type protease inhibitor 1 OS=Homo sapiens GN=SPINT1 PE=1 SV=2 - [SPIT1_HUMAN]	15	0.563994	0.236482	0.888964	0.777374	0.726479	0.344594
O43291	Kunitz-type protease inhibitor 2 OS=Homo sapiens GN=SPINT2 PE=1 SV=2 - [SPIT2_HUMAN]	5	1.70118	0.284526	1.12776	0.496994	1.41447	0.37236
Q16719	Kynureninase OS=Homo sapiens GN=KYNU PE=1 SV=1 - [KYNU_HUMAN]	2	2.07032	0.651531	1.89312	0.685382	1.98172	0.636774
Q63HM1	Kynurenine formamidase OS=Homo sapiens GN=AFMID PE=2 SV=2 - [KFA_HUMAN]	7	1.335	0.35801	1.03644	0.728181	1.18572	0.477459
Q08431	Lactadherin OS=Homo sapiens GN=MFGE8 PE=1 SV=2 - [MFGM_HUMAN]	12	2.96051	0.191998	1.42488	0.267946	2.19269	0.266605
P02788	Lactotransferrin OS=Homo sapiens GN=LTF PE=1 SV=6 - [TRFL_HUMAN]	58	1.55051	0.24512	1.40507	0.349854	1.47779	0.218695
Q04760	Lactoylglutathione lyase OS=Homo sapiens GN=GLO1 PE=1 SV=4 - [LGUL_HUMAN]	12	0.849333	0.400409	0.842163	0.359992	0.845748	0.232073
Q9Y2S2	Lambda-crystallin homolog OS=Homo sapiens GN=CRYL1 PE=1 SV=3 - [CRYL1_HUMAN]	18	1.58529	0.38993	1.2421	0.225177	1.41369	0.384588
O15230	Laminin subunit alpha-5 OS=Homo sapiens GN=LAMA5 PE=1 SV=8 - [LAMA5_HUMAN]	31	1.02865	0.955739	0.916561	0.855545	0.972603	0.942395
P55268	Laminin subunit beta-2 OS=Homo sapiens GN=LAMB2 PE=1 SV=2 - [LAMB2_HUMAN]	31	0.927087	0.880962	0.910245	0.850389	0.918666	0.815893
P11047	Laminin subunit gamma-1 OS=Homo sapiens GN=LAMC1 PE=1 SV=3 - [LAMC1_HUMAN]	16	1.06185	0.923813	0.76605	0.629127	0.913948	0.848428
Q9NRN7	L-aminoadipate-semialdehyde dehydrogenase-phosphopantetheinyl transferase OS=Homo sapiens GN=AASDHPPT PE=1 SV=2 - [ADPPT_HUMAN]	6	1.38683	0.134216	1.61356	0.2758	1.5002	0.223352
O43813	LanC-like protein 1 OS=Homo sapiens GN=LANCL1 PE=1 SV=1 - [LANC1_HUMAN]	12	1.56118	0.141343	1.38199	0.0295575	1.47159	0.0897658
Q9NS86	LanC-like protein 2 OS=Homo sapiens GN=LANCL2 PE=1 SV=1 - [LANC2_HUMAN]	10	1.22788	0.33539	1.59659	0.258733	1.41223	0.292643
P48449	Lanosterol synthase OS=Homo sapiens GN=LSS PE=1 SV=1 - [ERG7_HUMAN]	16	0.90628	0.546746	1.01801	0.891724	0.962143	0.771955
Q6PKG0	La-related protein 1 OS=Homo sapiens GN=LARP1 PE=1 SV=2 - [LARP1_HUMAN]	6	1.12107	0.903292	1.24925	0.814015	1.18516	0.832094
Q9UHI5	Large neutral amino acids transporter small subunit 2 OS=Homo sapiens GN=SLC7A8 PE=1 SV=1 - [LAT2_HUMAN]	4	2.88919	0.241411	1.53342	0.451143	2.21131	0.309218
P46379	Large proline-rich protein BAG6 OS=Homo sapiens GN=BAG6 PE=1 SV=2 - [BAG6_HUMAN]	7	0.923595	0.671549	1.05684	0.69775	0.990219	0.942798
Q8NBF6	Late secretory pathway protein AVL9 homolog OS=Homo sapiens GN=AVL9 PE=1 SV=1 - [AVL9_HUMAN]	6	0.943763	0.861276	1.26988	0.517488	1.10682	0.741337
Q9BS40	Latexin OS=Homo sapiens GN=LXN PE=1 SV=2 - [LXN_HUMAN]	4	1.4248	0.381646	1.29858	0.478658	1.36169	0.36482
O00292	Left-right determination factor 2 OS=Homo sapiens GN=LEFTY2 PE=1 SV=2 - [LFTY2_HUMAN]	5	6.13576	0.428005	1.40682	0.818422	3.77129	0.545106
Q99538	Legumain OS=Homo sapiens GN=LGMN PE=1 SV=1 - [LGMN_HUMAN]	2	1.53513	0.776194	0.791791	0.873585	1.16346	0.906914
Q9UIC8	Leucine carboxyl methyltransferase 1 OS=Homo sapiens GN=LCMT1 PE=1 SV=2 - [LCMT1_HUMAN]	9	1.33165	0.218045	1.02431	0.789274	1.17798	0.361864
Q9NQ48	Leucine zipper transcription factor-like protein 1 OS=Homo sapiens GN=LZTFL1 PE=1 SV=1 - [LZTL1_HUMAN]	10	1.68826	0.150427	1.29983	0.22102	1.49404	0.170318
P02750	Leucine-rich alpha-2-glycoprotein OS=Homo sapiens GN=LRG1 PE=1 SV=2 - [A2GL_HUMAN]	13	2.65315	0.142851	1.67672	0.297927	2.16494	0.178517
Q9Y2L9	Leucine-rich repeat and calponin homology domain-containing protein 1 OS=Homo sapiens GN=LRCH1 PE=1 SV=3 - [LRCH1_HUMAN]	2	6.82992	0.418092	1.04777	0.974341	3.93884	0.560329
Q32MZ4	Leucine-rich repeat flightless-interacting protein 1 OS=Homo sapiens GN=LRRFIP1 PE=1 SV=2 - [LRRF1_HUMAN]	13	1.13138	0.350495	1.31674	0.0118094	1.22406	0.0810146
Q9Y608	Leucine-rich repeat flightless-interacting protein 2 OS=Homo sapiens GN=LRRFIP2 PE=1 SV=1 - [LRRF2_HUMAN]	3	1.65392	0.742103	1.57184	0.765179	1.61288	0.724061
Q5S007	Leucine-rich repeat serine/threonine-protein kinase 2 OS=Homo sapiens GN=LRRK2 PE=1 SV=2 - [LRRK2_HUMAN]	15	5.0207	0.228086	1.97678	0.363511	3.49874	0.299032
Q9NZU0	Leucine-rich repeat transmembrane protein FLRT3 OS=Homo sapiens GN=FLRT3 PE=1 SV=1 - [FLRT3_HUMAN]	3	2.10215	0.646054	1.76101	0.714926	1.93158	0.647615
Q15048	Leucine-rich repeat-containing protein 14 OS=Homo sapiens GN=LRRC14 PE=2 SV=1 - [LRC14_HUMAN]	3	1.10245	0.946481	0.881174	0.930721	0.991812	0.994573
Q5VZK9	Leucine-rich repeat-containing protein 16A OS=Homo sapiens GN=LRRC16A PE=1 SV=1 - [LR16A_HUMAN]	26	1.90376	0.150888	1.43039	0.105213	1.66708	0.149248
Q2I0M4	Leucine-rich repeat-containing protein 26 OS=Homo sapiens GN=LRRC26 PE=1 SV=2 - [LRC26_HUMAN]	3	1.00759	0.985474	0.793194	0.503358	0.90039	0.750177
O60309	Leucine-rich repeat-containing protein 37A3 OS=Homo sapiens GN=LRRC37A3 PE=2 SV=2 - [L37A3_HUMAN]	2	6.08426	0.428841	1.89133	0.685757	3.98779	0.516907
Q96QE4	Leucine-rich repeat-containing protein 37B OS=Homo sapiens GN=LRRC37B PE=2 SV=3 - [LR37B_HUMAN]	3	7.13766	0.414374	1.46527	0.798434	4.30147	0.533154
Q9H9A6	Leucine-rich repeat-containing protein 40 OS=Homo sapiens GN=LRRC40 PE=1 SV=1 - [LRC40_HUMAN]	14	1.0426	0.830214	1.02346	0.844284	1.03303	0.822932
Q8N1G4	Leucine-rich repeat-containing protein 47 OS=Homo sapiens GN=LRRC47 PE=1 SV=1 - [LRC47_HUMAN]	23	1.11927	0.4832	1.08066	0.390922	1.09997	0.402555
Q8N9N7	Leucine-rich repeat-containing protein 57 OS=Homo sapiens GN=LRRC57 PE=1 SV=1 - [LRC57_HUMAN]	15	1.57843	0.0834436	1.36716	0.0411721	1.4728	0.0608187
Q9P2J5	Leucine--tRNA ligase, cytoplasmic OS=Homo sapiens GN=LARS PE=1 SV=2 - [SYLC_HUMAN]	24	1.06981	0.713999	1.29609	0.267961	1.18295	0.387536
Q9UIQ6	Leucyl-cystinyl aminopeptidase OS=Homo sapiens GN=LNPEP PE=1 SV=3 - [LCAP_HUMAN]	8	1.47883	0.494818	1.19992	0.704863	1.33938	0.538069
P42702	Leukemia inhibitory factor receptor OS=Homo sapiens GN=LIFR PE=1 SV=1 - [LIFR_HUMAN]	10	0.960384	0.895521	1.11441	0.644716	1.0374	0.860807
P30740	Leukocyte elastase inhibitor OS=Homo sapiens GN=SERPINB1 PE=1 SV=1 - [ILEU_HUMAN]	12	3.63008	0.140856	2.18702	0.119854	2.90855	0.147242
Q08722	Leukocyte surface antigen CD47 OS=Homo sapiens GN=CD47 PE=1 SV=1 - [CD47_HUMAN]	7	1.20016	0.310543	1.17944	0.192446	1.1898	0.192205
P09960	Leukotriene A-4 hydrolase OS=Homo sapiens GN=LTA4H PE=1 SV=2 - [LKHA4_HUMAN]	33	1.29435	0.260968	1.11624	0.331646	1.2053	0.275061
Q8N0W3	L-fucose kinase OS=Homo sapiens GN=FUK PE=2 SV=2 - [FUK_HUMAN]	9	1.2513	0.381615	1.10532	0.379482	1.17831	0.381839
Q9UPQ0	LIM and calponin homology domains-containing protein 1 OS=Homo sapiens GN=LIMCH1 PE=1 SV=4 - [LIMC1_HUMAN]	2	2.91132	0.548552	0.963919	0.979787	1.93762	0.682201
P48059	LIM and senescent cell antigen-like-containing domain protein 1 OS=Homo sapiens GN=LIMS1 PE=1 SV=4 - [LIMS1_HUMAN]	9	1.32917	0.393806	1.11753	0.747359	1.22335	0.489332
Q14847	LIM and SH3 domain protein 1 OS=Homo sapiens GN=LASP1 PE=1 SV=2 - [LASP1_HUMAN]	15	2.17075	0.13639	1.60542	0.166334	1.88809	0.143859
Q9UHB6	LIM domain and actin-binding protein 1 OS=Homo sapiens GN=LIMA1 PE=1 SV=1 - [LIMA1_HUMAN]	5	3.05294	0.152686	1.7581	0.343931	2.40552	0.202184
Q8WWI1	LIM domain only protein 7 OS=Homo sapiens GN=LMO7 PE=1 SV=3 - [LMO7_HUMAN]	6	2.8006	0.199848	1.4129	0.498027	2.10675	0.28701
Q8WWY8	Lipase member H OS=Homo sapiens GN=LIPH PE=1 SV=1 - [LIPH_HUMAN]	2	2.58024	0.580571	1.01648	0.991003	1.79836	0.70161
Q8TBJ4	Lipid phosphate phosphatase-related protein type 1 OS=Homo sapiens GN=LPPR1 PE=2 SV=1 - [LPPR1_HUMAN]	3	6.90599	0.292556	2.454	0.425976	4.67999	0.362709
O14494	Lipid phosphate phosphohydrolase 1 OS=Homo sapiens GN=PPAP2A PE=1 SV=1 - [LPP1_HUMAN]	7	0.972818	0.8671	1.37129	0.280769	1.17205	0.505854
O14495	Lipid phosphate phosphohydrolase 3 OS=Homo sapiens GN=PPAP2B PE=1 SV=1 - [LPP3_HUMAN]	3	3.27209	0.521665	2.94675	0.545589	3.10942	0.504908
Q86X29	Lipolysis-stimulated lipoprotein receptor OS=Homo sapiens GN=LSR PE=1 SV=4 - [LSR_HUMAN]	8	1.95104	0.145386	1.44141	0.0851584	1.69623	0.142686
Q93052	Lipoma-preferred partner OS=Homo sapiens GN=LPP PE=1 SV=1 - [LPP_HUMAN]	13	1.19293	0.325959	1.0517	0.680531	1.12232	0.389348
P18428	Lipopolysaccharide-binding protein OS=Homo sapiens GN=LBP PE=1 SV=3 - [LBP_HUMAN]	2	10.12	0.390895	2.83778	0.554962	6.47891	0.469694
P50851	Lipopolysaccharide-responsive and beige-like anchor protein OS=Homo sapiens GN=LRBA PE=1 SV=4 - [LRBA_HUMAN]	55	1.04646	0.851641	1.03227	0.870684	1.03937	0.833428
P06858	Lipoprotein lipase OS=Homo sapiens GN=LPL PE=1 SV=1 - [LIPL_HUMAN]	13	1.54963	0.583627	0.72885	0.659153	1.13924	0.844409
Q13136	Liprin-alpha-1 OS=Homo sapiens GN=PPFIA1 PE=1 SV=1 - [LIPA1_HUMAN]	1	1.44115	0.806525	1.20467	0.898584	1.32291	0.827502
Q9P260	LisH domain and HEAT repeat-containing protein KIAA1468 OS=Homo sapiens GN=KIAA1468 PE=1 SV=2 - [K1468_HUMAN]	8	1.43385	0.301197	1.14226	0.663556	1.28806	0.388035
Q7Z3E5	LisH domain-containing protein ARMC9 OS=Homo sapiens GN=ARMC9 PE=1 SV=2 - [ARMC9_HUMAN]	4	1.22136	0.837649	2.16899	0.485582	1.69518	0.587693
P00338	L-lactate dehydrogenase A chain OS=Homo sapiens GN=LDHA PE=1 SV=2 - [LDHA_HUMAN]	16	1.23021	0.476016	1.00726	0.962021	1.11873	0.607056
P07195	L-lactate dehydrogenase B chain OS=Homo sapiens GN=LDHB PE=1 SV=2 - [LDHB_HUMAN]	16	2.29982	0.219934	1.31139	0.148869	1.80561	0.283014
P07864	L-lactate dehydrogenase C chain OS=Homo sapiens GN=LDHC PE=1 SV=4 - [LDHC_HUMAN]	7	10.8773	0.387127	1.59098	0.759611	6.23416	0.512849
P33121	Long-chain-fatty-acid--CoA ligase 1 OS=Homo sapiens GN=ACSL1 PE=1 SV=1 - [ACSL1_HUMAN]	9	1.37852	0.319587	1.20624	0.365362	1.29238	0.309386
O60488	Long-chain-fatty-acid--CoA ligase 4 OS=Homo sapiens GN=ACSL4 PE=1 SV=2 - [ACSL4_HUMAN]	15	3.17936	0.204383	1.83029	0.238846	2.50483	0.235673
P52569	Low affinity cationic amino acid transporter 2 OS=Homo sapiens GN=SLC7A2 PE=1 SV=2 - [CTR2_HUMAN]	7	0.540515	0.264702	0.890353	0.81211	0.715434	0.416215
P24666	Low molecular weight phosphotyrosine protein phosphatase OS=Homo sapiens GN=ACP1 PE=1 SV=3 - [PPAC_HUMAN]	9	1.50366	0.159989	1.27623	0.0278532	1.38995	0.122008
P98164	Low-density lipoprotein receptor-related protein 2 OS=Homo sapiens GN=LRP2 PE=1 SV=3 - [LRP2_HUMAN]	57	3.3595	0.277044	1.87542	0.225805	2.61746	0.299825
P51884	Lumican OS=Homo sapiens GN=LUM PE=1 SV=2 - [LUM_HUMAN]	3	4.47759	0.465943	1.42612	0.811678	2.95185	0.568833
Q7Z4W1	L-xylulose reductase OS=Homo sapiens GN=DCXR PE=1 SV=2 - [DCXR_HUMAN]	14	1.19878	0.303343	1.1985	0.0876344	1.19864	0.15099
Q6UWN0	Ly6/PLAUR domain-containing protein 4 OS=Homo sapiens GN=LYPD4 PE=2 SV=2 - [LYPD4_HUMAN]	2	8.10354	0.404701	1.37346	0.830433	4.7385	0.532035
Q14210	Lymphocyte antigen 6D OS=Homo sapiens GN=LY6D PE=1 SV=1 - [LY6D_HUMAN]	3	10.9814	0.232356	1.51413	0.54686	6.24774	0.376913
P19256	Lymphocyte function-associated antigen 3 OS=Homo sapiens GN=CD58 PE=1 SV=1 - [LFA3_HUMAN]	3	2.37558	0.333285	1.27178	0.656055	1.82368	0.425442
P46736	Lys-63-specific deubiquitinase BRCC36 OS=Homo sapiens GN=BRCC3 PE=1 SV=2 - [BRCC3_HUMAN]	2	2.69276	0.568728	0.972714	0.98478	1.83273	0.698231
Q15046	Lysine--tRNA ligase OS=Homo sapiens GN=KARS PE=1 SV=3 - [SYK_HUMAN]	16	1.03023	0.865243	1.04773	0.743301	1.03898	0.774089
Q9UBY5	Lysophosphatidic acid receptor 3 OS=Homo sapiens GN=LPAR3 PE=2 SV=1 - [LPAR3_HUMAN]	2	1.94384	0.541526	1.38884	0.740197	1.66634	0.590628
Q5VWZ2	Lysophospholipase-like protein 1 OS=Homo sapiens GN=LYPLAL1 PE=1 SV=3 - [LYPL1_HUMAN]	11	0.963167	0.834274	1.0172	0.911877	0.990182	0.940574
P11117	Lysosomal acid phosphatase OS=Homo sapiens GN=ACP2 PE=1 SV=3 - [PPAL_HUMAN]	11	2.34531	0.174207	1.51178	0.0739419	1.92854	0.185341
P10253	Lysosomal alpha-glucosidase OS=Homo sapiens GN=GAA PE=1 SV=4 - [LYAG_HUMAN]	13	2.13436	0.18997	1.33544	0.169218	1.7349	0.234974
O00754	Lysosomal alpha-mannosidase OS=Homo sapiens GN=MAN2B1 PE=1 SV=3 - [MA2B1_HUMAN]	9	3.35059	0.26769	1.20426	0.710448	2.27742	0.398202
P10619	Lysosomal protective protein OS=Homo sapiens GN=CTSA PE=1 SV=2 - [PPGB_HUMAN]	3	7.46598	0.326295	1.41168	0.717188	4.43883	0.458488
P42785	Lysosomal Pro-X carboxypeptidase OS=Homo sapiens GN=PRCP PE=1 SV=1 - [PCP_HUMAN]	11	1.50239	0.347655	1.07635	0.440462	1.28937	0.435944
Q99698	Lysosomal-trafficking regulator OS=Homo sapiens GN=LYST PE=1 SV=3 - [LYST_HUMAN]	3	0.895106	0.939245	0.791867	0.873635	0.843487	0.885226
Q14108	Lysosome membrane protein 2 OS=Homo sapiens GN=SCARB2 PE=1 SV=2 - [SCRB2_HUMAN]	12	2.14909	0.179666	1.33249	0.0538277	1.74079	0.219291
P11279	Lysosome-associated membrane glycoprotein 1 OS=Homo sapiens GN=LAMP1 PE=1 SV=3 - [LAMP1_HUMAN]	8	0.901311	0.50936	1.1006	0.60718	1.00096	0.994709
P13473	Lysosome-associated membrane glycoprotein 2 OS=Homo sapiens GN=LAMP2 PE=1 SV=2 - [LAMP2_HUMAN]	8	0.885888	0.368505	1.37942	0.244369	1.13265	0.593564
P61626	Lysozyme C OS=Homo sapiens GN=LYZ PE=1 SV=1 - [LYSC_HUMAN]	10	1.21036	0.655243	3.60198	0.199338	2.40617	0.336882
Q7L5Y9	Macrophage erythroblast attacher OS=Homo sapiens GN=MAEA PE=1 SV=1 - [MAEA_HUMAN]	2	1.25702	0.876057	1.13962	0.928447	1.19832	0.884928
P14174	Macrophage migration inhibitory factor OS=Homo sapiens GN=MIF PE=1 SV=4 - [MIF_HUMAN]	5	1.0161	0.952636	1.50729	0.324377	1.26169	0.500842
P40121	Macrophage-capping protein OS=Homo sapiens GN=CAPG PE=1 SV=2 - [CAPG_HUMAN]	13	2.03656	0.205607	1.22343	0.443616	1.63	0.296003
Q8NDA8	Maestro heat-like repeat-containing protein family member 1 OS=Homo sapiens GN=MROH1 PE=2 SV=3 - [MROH1_HUMAN]	16	1.1576	0.645286	0.961673	0.901953	1.05964	0.828674
Q86V88	Magnesium-dependent phosphatase 1 OS=Homo sapiens GN=MDP1 PE=1 SV=1 - [MGDP1_HUMAN]	5	1.33621	0.411648	1.3061	0.43897	1.32115	0.363415
Q8N3R9	MAGUK p55 subfamily member 5 OS=Homo sapiens GN=MPP5 PE=1 SV=3 - [MPP5_HUMAN]	26	2.65325	0.119678	2.00939	0.046117	2.33132	0.0912849
Q6ZSS7	Major facilitator superfamily domain-containing protein 6 OS=Homo sapiens GN=MFSD6 PE=1 SV=2 - [MFSD6_HUMAN]	3	1.23424	0.690281	0.985344	0.976552	1.10979	0.813327
Q14764	Major vault protein OS=Homo sapiens GN=MVP PE=1 SV=4 - [MVP_HUMAN]	23	2.42098	0.246285	1.70527	0.0606028	2.06313	0.219127
P40925	Malate dehydrogenase, cytoplasmic OS=Homo sapiens GN=MDH1 PE=1 SV=4 - [MDHC_HUMAN]	23	1.62202	0.205113	1.25686	0.0376701	1.43944	0.202447
P40926	Malate dehydrogenase, mitochondrial OS=Homo sapiens GN=MDH2 PE=1 SV=3 - [MDHM_HUMAN]	2	3.407	0.513221	1.38486	0.82628	2.39593	0.605022
Q9BSQ5	Malcavernin OS=Homo sapiens GN=CCM2 PE=1 SV=1 - [CCM2_HUMAN]	10	2.77619	0.0985904	2.46307	0.15688	2.61963	0.101514
Q14165	Malectin OS=Homo sapiens GN=MLEC PE=1 SV=1 - [MLEC_HUMAN]	3	1.95372	0.445352	1.22829	0.770535	1.59101	0.531756
O43708	Maleylacetoacetate isomerase OS=Homo sapiens GN=GSTZ1 PE=1 SV=3 - [MAAI_HUMAN]	6	1.13399	0.720949	1.04315	0.900669	1.08857	0.771839
Q9ULC4	Malignant T-cell-amplified sequence 1 OS=Homo sapiens GN=MCTS1 PE=1 SV=1 - [MCTS1_HUMAN]	6	1.23693	0.571774	1.15376	0.646734	1.19534	0.554992
O43451	Maltase-glucoamylase, intestinal OS=Homo sapiens GN=MGAM PE=1 SV=5 - [MGA_HUMAN]	42	4.39646	0.103671	1.72428	0.210338	3.06037	0.177206
Q7Z304	MAM domain-containing protein 2 OS=Homo sapiens GN=MAMDC2 PE=2 SV=3 - [MAMC2_HUMAN]	3	2.29586	0.616076	0.597476	0.736843	1.44667	0.807236
O00187	Mannan-binding lectin serine protease 2 OS=Homo sapiens GN=MASP2 PE=1 SV=4 - [MASP2_HUMAN]	8	2.0368	0.306693	3.28735	0.142164	2.66207	0.182703
Q96IJ6	Mannose-1-phosphate guanyltransferase alpha OS=Homo sapiens GN=GMPPA PE=1 SV=1 - [GMPPA_HUMAN]	13	1.18625	0.256957	1.26873	0.0358696	1.22749	0.0787638
Q9Y5P6	Mannose-1-phosphate guanyltransferase beta OS=Homo sapiens GN=GMPPB PE=1 SV=2 - [GMPPB_HUMAN]	12	1.15462	0.347042	1.17912	0.150232	1.16687	0.196829
P34949	Mannose-6-phosphate isomerase OS=Homo sapiens GN=MPI PE=1 SV=2 - [MPI_HUMAN]	10	1.11773	0.745686	1.13524	0.684894	1.12649	0.669845
P33908	Mannosyl-oligosaccharide 1,2-alpha-mannosidase IA OS=Homo sapiens GN=MAN1A1 PE=1 SV=3 - [MA1A1_HUMAN]	20	4.40585	0.309963	1.74772	0.220144	3.07679	0.373701
Q9NR34	Mannosyl-oligosaccharide 1,2-alpha-mannosidase IC OS=Homo sapiens GN=MAN1C1 PE=2 SV=1 - [MA1C1_HUMAN]	5	1.77301	0.494106	1.58731	0.405122	1.68016	0.431532
Q16644	MAP kinase-activated protein kinase 3 OS=Homo sapiens GN=MAPKAPK3 PE=1 SV=1 - [MAPK3_HUMAN]	6	1.54234	0.269435	1.26286	0.471946	1.4026	0.295251
Q8WXG6	MAP kinase-activating death domain protein OS=Homo sapiens GN=MADD PE=1 SV=2 - [MADD_HUMAN]	39	0.95365	0.762994	1.03847	0.734891	0.996058	0.972135
P49006	MARCKS-related protein OS=Homo sapiens GN=MARCKSL1 PE=1 SV=2 - [MRP_HUMAN]	8	1.13814	0.600189	1.09327	0.578736	1.1157	0.564404
Q96A59	MARVEL domain-containing protein 3 OS=Homo sapiens GN=MARVELD3 PE=2 SV=3 - [MALD3_HUMAN]	2	1.64416	0.329714	1.37869	0.409743	1.51143	0.321293
O00339	Matrilin-2 OS=Homo sapiens GN=MATN2 PE=1 SV=4 - [MATN2_HUMAN]	6	1.1516	0.922787	0.378825	0.574172	0.765212	0.832006
P09237	Matrilysin OS=Homo sapiens GN=MMP7 PE=1 SV=1 - [MMP7_HUMAN]	4	1.95962	0.216017	0.872398	0.760342	1.41601	0.462492
P14780	Matrix metalloproteinase-9 OS=Homo sapiens GN=MMP9 PE=1 SV=3 - [MMP9_HUMAN]	3	1.29529	0.860404	3.28859	0.52059	2.29194	0.61954
Q9NR99	Matrix-remodeling-associated protein 5 OS=Homo sapiens GN=MXRA5 PE=2 SV=3 - [MXRA5_HUMAN]	15	1.66062	0.534502	0.913669	0.908127	1.28715	0.719031
Q9BRK3	Matrix-remodeling-associated protein 8 OS=Homo sapiens GN=MXRA8 PE=2 SV=1 - [MXRA8_HUMAN]	20	4.98503	0.292803	2.03652	0.0558582	3.51078	0.340294
Q8N3F0	Maturin OS=Homo sapiens GN=MTURN PE=2 SV=2 - [MTURN_HUMAN]	2	3.77368	0.49364	0.676194	0.793969	2.22494	0.66698
Q9UNF1	Melanoma-associated antigen D2 OS=Homo sapiens GN=MAGED2 PE=1 SV=2 - [MAGD2_HUMAN]	11	1.06571	0.680957	1.00868	0.946657	1.0372	0.771063
Q9BV36	Melanophilin OS=Homo sapiens GN=MLPH PE=1 SV=1 - [MELPH_HUMAN]	36	0.917069	0.531672	1.04951	0.714158	0.983291	0.887953
P08582	Melanotransferrin OS=Homo sapiens GN=MFI2 PE=1 SV=2 - [TRFM_HUMAN]	15	3.54483	0.216914	2.13355	0.134707	2.83919	0.216556
P15529	Membrane cofactor protein OS=Homo sapiens GN=CD46 PE=1 SV=3 - [MCP_HUMAN]	9	1.22483	0.579101	1.12775	0.67673	1.17629	0.595797
Q96QZ7	Membrane-associated guanylate kinase, WW and PDZ domain-containing protein 1 OS=Homo sapiens GN=MAGI1 PE=1 SV=3 - [MAGI1_HUMAN]	3	4.33161	0.470862	1.41506	0.815526	2.87333	0.573053
O15173	Membrane-associated progesterone receptor component 2 OS=Homo sapiens GN=PGRMC2 PE=1 SV=1 - [PGRC2_HUMAN]	2	1.83947	0.696892	1.41276	0.816332	1.62612	0.722418
P35240	Merlin OS=Homo sapiens GN=NF2 PE=1 SV=1 - [MERL_HUMAN]	19	2.54002	0.112656	1.80887	0.122972	2.17444	0.114907
Q9H1K6	Mesoderm development candidate 1 OS=Homo sapiens GN=MESDC1 PE=1 SV=1 - [MESD1_HUMAN]	5	2.62719	0.229919	1.52394	0.415616	2.07556	0.284389
Q8NE01	Metal transporter CNNM3 OS=Homo sapiens GN=CNNM3 PE=1 SV=1 - [CNNM3_HUMAN]	4	2.37999	0.227592	1.35089	0.55488	1.86544	0.313884
Q68D91	Metallo-beta-lactamase domain-containing protein 2 OS=Homo sapiens GN=MBLAC2 PE=1 SV=3 - [MBLC2_HUMAN]	10	1.2569	0.361653	1.53928	0.197601	1.39809	0.240194
P01033	Metalloproteinase inhibitor 1 OS=Homo sapiens GN=TIMP1 PE=1 SV=1 - [TIMP1_HUMAN]	7	0.804783	0.430463	0.70239	0.114963	0.753586	0.17186
Q8NFT2	Metalloreductase STEAP2 OS=Homo sapiens GN=STEAP2 PE=1 SV=3 - [STEA2_HUMAN]	14	0.781516	0.11452	0.888546	0.310015	0.835031	0.0889053
Q687X5	Metalloreductase STEAP4 OS=Homo sapiens GN=STEAP4 PE=1 SV=1 - [STEA4_HUMAN]	18	1.03731	0.831369	1.15972	0.290715	1.09851	0.484585
P04733	Metallothionein-1F OS=Homo sapiens GN=MT1F PE=1 SV=1 - [MT1F_HUMAN]	2	1.41402	0.81589	0.457266	0.632263	0.935643	0.959373
P80294	Metallothionein-1H OS=Homo sapiens GN=MT1H PE=1 SV=1 - [MT1H_HUMAN]	2	3.20472	0.218194	3.12541	0.148497	3.16507	0.156588
P02795	Metallothionein-2 OS=Homo sapiens GN=MT2A PE=1 SV=1 - [MT2_HUMAN]	2	2.20015	0.0833624	1.89594	0.149979	2.04805	0.0878148
Q9NZL9	Methionine adenosyltransferase 2 subunit beta OS=Homo sapiens GN=MAT2B PE=1 SV=1 - [MAT2B_HUMAN]	11	1.28863	0.384174	1.48651	0.147463	1.38757	0.215614
P53582	Methionine aminopeptidase 1 OS=Homo sapiens GN=METAP1 PE=1 SV=2 - [MAP11_HUMAN]	9	1.26434	0.251574	1.17121	0.0712985	1.21777	0.188796
Q99707	Methionine synthase OS=Homo sapiens GN=MTR PE=1 SV=2 - [METH_HUMAN]	5	1.44451	0.594558	1.53574	0.545738	1.49012	0.518179
Q9UBK8	Methionine synthase reductase OS=Homo sapiens GN=MTRR PE=1 SV=3 - [MTRR_HUMAN]	2	0.998745	0.999309	0.820205	0.892198	0.909475	0.936552
P56192	Methionine--tRNA ligase, cytoplasmic OS=Homo sapiens GN=MARS PE=1 SV=2 - [SYMC_HUMAN]	16	1.18087	0.404481	1.11058	0.352911	1.14572	0.358618
P16455	Methylated-DNA--protein-cysteine methyltransferase OS=Homo sapiens GN=MGMT PE=1 SV=1 - [MGMT_HUMAN]	3	2.47906	0.463101	2.45241	0.462603	2.46574	0.429285
Q9HCC0	Methylcrotonoyl-CoA carboxylase beta chain, mitochondrial OS=Homo sapiens GN=MCCC2 PE=1 SV=1 - [MCCB_HUMAN]	3	1.26833	0.804484	1.42053	0.719731	1.34443	0.724404
Q02252	Methylmalonate-semialdehyde dehydrogenase [acylating], mitochondrial OS=Homo sapiens GN=ALDH6A1 PE=1 SV=2 - [MMSA_HUMAN]	3	1.00518	0.997155	0.900056	0.942248	0.95262	0.967648
Q9BQA1	Methylosome protein 50 OS=Homo sapiens GN=WDR77 PE=1 SV=1 - [MEP50_HUMAN]	5	1.26103	0.644683	1.16146	0.756599	1.21124	0.650454
Q9BV20	Methylthioribose-1-phosphate isomerase OS=Homo sapiens GN=MRI1 PE=1 SV=1 - [MTNA_HUMAN]	13	1.31462	0.230198	1.26843	0.045222	1.29153	0.127773
Q96GX9	Methylthioribulose-1-phosphate dehydratase OS=Homo sapiens GN=APIP PE=1 SV=1 - [MTNB_HUMAN]	5	1.26679	0.608337	1.16138	0.661807	1.21409	0.594499
Q9H8H3	Methyltransferase-like protein 7A OS=Homo sapiens GN=METTL7A PE=1 SV=1 - [MET7A_HUMAN]	2	4.83698	0.404015	1.51742	0.667549	3.1772	0.501844
Q03426	Mevalonate kinase OS=Homo sapiens GN=MVK PE=1 SV=1 - [KIME_HUMAN]	12	1.27152	0.421182	1.12442	0.437156	1.19797	0.430562
Q8N3F8	MICAL-like protein 1 OS=Homo sapiens GN=MICALL1 PE=1 SV=2 - [MILK1_HUMAN]	8	1.82431	0.368756	1.04893	0.923297	1.43662	0.5237
P55083	Microfibril-associated glycoprotein 4 OS=Homo sapiens GN=MFAP4 PE=1 SV=2 - [MFAP4_HUMAN]	2	2.33618	0.610484	1.06154	0.967173	1.69886	0.718622
Q9UPN3	Microtubule-actin cross-linking factor 1, isoforms 1/2/3/5 OS=Homo sapiens GN=MACF1 PE=1 SV=4 - [MACF1_HUMAN]	12	1.606	0.382009	1.27335	0.623638	1.43967	0.431924
Q66K74	Microtubule-associated protein 1S OS=Homo sapiens GN=MAP1S PE=1 SV=2 - [MAP1S_HUMAN]	3	1.46435	0.703184	0.987208	0.988886	1.22578	0.809781
Q15691	Microtubule-associated protein RP/EB family member 1 OS=Homo sapiens GN=MAPRE1 PE=1 SV=3 - [MARE1_HUMAN]	14	1.08978	0.491625	1.11204	0.328681	1.10091	0.349938
Q15555	Microtubule-associated protein RP/EB family member 2 OS=Homo sapiens GN=MAPRE2 PE=1 SV=1 - [MARE2_HUMAN]	4	1.32697	0.585809	1.359	0.529226	1.34299	0.50486
Q9UPY8	Microtubule-associated protein RP/EB family member 3 OS=Homo sapiens GN=MAPRE3 PE=1 SV=1 - [MARE3_HUMAN]	7	1.14414	0.43715	0.983312	0.884382	1.06373	0.650298
Q5JR59	Microtubule-associated tumor suppressor candidate 2 OS=Homo sapiens GN=MTUS2 PE=1 SV=3 - [MTUS2_HUMAN]	2	1.68941	0.732748	1.59064	0.759707	1.64003	0.716273
Q9BRT3	Migration and invasion enhancer 1 OS=Homo sapiens GN=MIEN1 PE=1 SV=1 - [MIEN1_HUMAN]	4	1.03777	0.77812	1.04246	0.72578	1.04012	0.700965
Q8TCT9	Minor histocompatibility antigen H13 OS=Homo sapiens GN=HM13 PE=1 SV=1 - [HM13_HUMAN]	2	1.01766	0.990366	1.20241	0.899588	1.11004	0.93246
Q9H5X1	MIP18 family protein FAM96A OS=Homo sapiens GN=FAM96A PE=1 SV=1 - [FA96A_HUMAN]	2	1.27265	0.624501	1.09782	0.845699	1.18524	0.681235
Q8TD10	Mirror-image polydactyly gene 1 protein OS=Homo sapiens GN=MIPOL1 PE=2 SV=1 - [MIPO1_HUMAN]	7	2.56453	0.240738	1.72973	0.326352	2.14713	0.253843
Q8N4C8	Misshapen-like kinase 1 OS=Homo sapiens GN=MINK1 PE=1 SV=2 - [MINK1_HUMAN]	2	0.627401	0.758777	0.551324	0.702626	0.589362	0.651527
Q8WV92	MIT domain-containing protein 1 OS=Homo sapiens GN=MITD1 PE=1 SV=1 - [MITD1_HUMAN]	8	2.68862	0.0753146	1.63906	0.209166	2.16384	0.11207
Q7L5Y1	Mitochondrial enolase superfamily member 1 OS=Homo sapiens GN=ENOSF1 PE=1 SV=1 - [ENOF1_HUMAN]	18	1.52272	0.121684	1.51452	0.0608285	1.51862	0.0557604
Q9Y3D6	Mitochondrial fission 1 protein OS=Homo sapiens GN=FIS1 PE=1 SV=2 - [FIS1_HUMAN]	3	1.24592	0.813024	0.939511	0.94628	1.09271	0.910286
Q15785	Mitochondrial import receptor subunit TOM34 OS=Homo sapiens GN=TOMM34 PE=1 SV=2 - [TOM34_HUMAN]	5	1.94246	0.385697	1.19464	0.711458	1.56855	0.47506
Q9UJ68	Mitochondrial peptide methionine sulfoxide reductase OS=Homo sapiens GN=MSRA PE=1 SV=1 - [MSRA_HUMAN]	7	2.58441	0.22995	1.38892	0.119033	1.98666	0.288396
P28482	Mitogen-activated protein kinase 1 OS=Homo sapiens GN=MAPK1 PE=1 SV=3 - [MK01_HUMAN]	11	1.22155	0.302226	1.20183	0.107148	1.21169	0.173911
P53779	Mitogen-activated protein kinase 10 OS=Homo sapiens GN=MAPK10 PE=1 SV=2 - [MK10_HUMAN]	1	0.577483	0.722069	2.63413	0.574762	1.60581	0.767985
O15264	Mitogen-activated protein kinase 13 OS=Homo sapiens GN=MAPK13 PE=1 SV=1 - [MK13_HUMAN]	6	1.45878	0.241738	1.3675	0.269	1.41314	0.220014
Q16539	Mitogen-activated protein kinase 14 OS=Homo sapiens GN=MAPK14 PE=1 SV=3 - [MK14_HUMAN]	4	1.3034	0.690966	1.22186	0.763843	1.26263	0.684075
P27361	Mitogen-activated protein kinase 3 OS=Homo sapiens GN=MAPK3 PE=1 SV=4 - [MK03_HUMAN]	12	1.24638	0.321549	1.07063	0.49859	1.15851	0.375846
P45983	Mitogen-activated protein kinase 8 OS=Homo sapiens GN=MAPK8 PE=1 SV=2 - [MK08_HUMAN]	5	1.329	0.395269	1.25013	0.51979	1.28957	0.39004
P45984	Mitogen-activated protein kinase 9 OS=Homo sapiens GN=MAPK9 PE=1 SV=2 - [MK09_HUMAN]	3	1.23936	0.665008	1.15319	0.767391	1.19628	0.666879
Q9Y6R4	Mitogen-activated protein kinase kinase kinase 4 OS=Homo sapiens GN=MAP3K4 PE=1 SV=2 - [M3K4_HUMAN]	3	1.02325	0.987356	1.07935	0.958054	1.0513	0.967171
Q99683	Mitogen-activated protein kinase kinase kinase 5 OS=Homo sapiens GN=MAP3K5 PE=1 SV=1 - [M3K5_HUMAN]	5	1.16472	0.869329	0.806526	0.817083	0.985621	0.985119
O43318	Mitogen-activated protein kinase kinase kinase 7 OS=Homo sapiens GN=MAP3K7 PE=1 SV=1 - [M3K7_HUMAN]	2	2.33417	0.479494	1.01439	0.987719	1.67428	0.624245
Q8IVH8	Mitogen-activated protein kinase kinase kinase kinase 3 OS=Homo sapiens GN=MAP4K3 PE=1 SV=1 - [M4K3_HUMAN]	3	1.84086	0.501415	1.36644	0.649565	1.60365	0.529926
O95819	Mitogen-activated protein kinase kinase kinase kinase 4 OS=Homo sapiens GN=MAP4K4 PE=1 SV=2 - [M4K4_HUMAN]	2	4.83307	0.391923	1.58962	0.637176	3.21134	0.484999
Q9Y4K4	Mitogen-activated protein kinase kinase kinase kinase 5 OS=Homo sapiens GN=MAP4K5 PE=1 SV=1 - [M4K5_HUMAN]	4	2.3105	0.357039	1.35073	0.675542	1.83061	0.442881
Q9Y3D0	Mitotic spindle-associated MMXD complex subunit MIP18 OS=Homo sapiens GN=FAM96B PE=1 SV=1 - [MIP18_HUMAN]	2	0.977969	0.974572	0.935037	0.92768	0.956503	0.94175
O95772	MLN64 N-terminal domain homolog OS=Homo sapiens GN=STARD3NL PE=1 SV=1 - [MENTO_HUMAN]	2	0.772522	0.860734	1.18018	0.909579	0.97635	0.984351
Q96T76	MMS19 nucleotide excision repair protein homolog OS=Homo sapiens GN=MMS19 PE=1 SV=2 - [MMS19_HUMAN]	11	1.20815	0.604692	1.24873	0.505332	1.22844	0.501902
Q7L9L4	MOB kinase activator 1B OS=Homo sapiens GN=MOB1B PE=1 SV=3 - [MOB1B_HUMAN]	6	2.51802	0.165483	1.60815	0.0621279	2.06308	0.174326
Q70IA6	MOB kinase activator 2 OS=Homo sapiens GN=MOB2 PE=1 SV=1 - [MOB2_HUMAN]	5	1.23284	0.251378	1.11335	0.346548	1.1731	0.269359
Q96BX8	MOB kinase activator 3A OS=Homo sapiens GN=MOB3A PE=1 SV=1 - [MOB3A_HUMAN]	4	1.15243	0.694449	0.932537	0.829256	1.04249	0.887819
Q9Y3A3	MOB-like protein phocein OS=Homo sapiens GN=MOB4 PE=1 SV=1 - [PHOCN_HUMAN]	3	1.26869	0.800902	1.10593	0.91437	1.18731	0.829998
Q96BY2	Modulator of apoptosis 1 OS=Homo sapiens GN=MOAP1 PE=1 SV=1 - [MOAP1_HUMAN]	1	1.63467	0.747331	1.12166	0.937071	1.37816	0.807217
P26038	Moesin OS=Homo sapiens GN=MSN PE=1 SV=3 - [MOES_HUMAN]	45	4.06859	0.121269	2.51571	0.109531	3.29215	0.123598
O96007	Molybdopterin synthase catalytic subunit OS=Homo sapiens GN=MOCS2 PE=1 SV=1 - [MOC2B_HUMAN]	5	1.80077	0.302205	1.54063	0.448083	1.6707	0.321129
O96033	Molybdopterin synthase sulfur carrier subunit OS=Homo sapiens GN=MOCS2 PE=1 SV=1 - [MOC2A_HUMAN]	4	1.20655	0.442754	1.23471	0.162106	1.22063	0.264079
P53985	Monocarboxylate transporter 1 OS=Homo sapiens GN=SLC16A1 PE=1 SV=3 - [MOT1_HUMAN]	4	1.58935	0.316464	1.15637	0.677256	1.37286	0.398961
P08571	Monocyte differentiation antigen CD14 OS=Homo sapiens GN=CD14 PE=1 SV=2 - [CD14_HUMAN]	8	1.92266	0.239256	1.54382	0.151401	1.73324	0.201511
Q15797	Mothers against decapentaplegic homolog 1 OS=Homo sapiens GN=SMAD1 PE=1 SV=1 - [SMAD1_HUMAN]	8	2.43513	0.189933	1.37834	0.55974	1.90674	0.285506
Q15796	Mothers against decapentaplegic homolog 2 OS=Homo sapiens GN=SMAD2 PE=1 SV=1 - [SMAD2_HUMAN]	1	1.27706	0.797114	1.22793	0.829141	1.2525	0.782688
P84022	Mothers against decapentaplegic homolog 3 OS=Homo sapiens GN=SMAD3 PE=1 SV=1 - [SMAD3_HUMAN]	2	2.33408	0.469554	2.49594	0.483626	2.41501	0.444926
Q13485	Mothers against decapentaplegic homolog 4 OS=Homo sapiens GN=SMAD4 PE=1 SV=1 - [SMAD4_HUMAN]	9	1.21651	0.292221	1.2583	0.0479874	1.2374	0.128871
P78406	mRNA export factor OS=Homo sapiens GN=RAE1 PE=1 SV=1 - [RAE1L_HUMAN]	3	1.02653	0.985595	1.11211	0.941723	1.06932	0.956185
Q9H7C9	Mth938 domain-containing protein OS=Homo sapiens GN=AAMDC PE=1 SV=1 - [AAMDC_HUMAN]	6	1.28378	0.367354	0.947891	0.851102	1.11584	0.638876
P15941	Mucin-1 OS=Homo sapiens GN=MUC1 PE=1 SV=3 - [MUC1_HUMAN]	10	4.01825	0.128911	2.89365	0.210144	3.45595	0.139953
Q9UKN1	Mucin-12 OS=Homo sapiens GN=MUC12 PE=1 SV=2 - [MUC12_HUMAN]	10	1.41313	0.446338	1.58949	0.465757	1.50131	0.3917
Q9H3R2	Mucin-13 OS=Homo sapiens GN=MUC13 PE=1 SV=2 - [MUC13_HUMAN]	5	4.66451	0.393823	0.917061	0.930971	2.79079	0.553449
Q8N387	Mucin-15 OS=Homo sapiens GN=MUC15 PE=2 SV=2 - [MUC15_HUMAN]	2	5.22401	0.445541	1.78107	0.710173	3.50254	0.531415
Q02817	Mucin-2 OS=Homo sapiens GN=MUC2 PE=1 SV=2 - [MUC2_HUMAN]	6	0.225341	0.467251	0.1909	0.445212	0.208121	0.283742
Q99102	Mucin-4 OS=Homo sapiens GN=MUC4 PE=1 SV=4 - [MUC4_HUMAN]	12	2.11213	0.173114	1.59049	0.476707	1.85131	0.249104
P98088	Mucin-5AC (Fragments) OS=Homo sapiens GN=MUC5AC PE=1 SV=3 - [MUC5A_HUMAN]	2	0.254914	0.486836	0.209229	0.456833	0.232071	0.30264
Q9HC84	Mucin-5B OS=Homo sapiens GN=MUC5B PE=1 SV=3 - [MUC5B_HUMAN]	39	4.02919	0.0776672	1.77366	0.329917	2.90143	0.141267
Q6W4X9	Mucin-6 OS=Homo sapiens GN=MUC6 PE=1 SV=3 - [MUC6_HUMAN]	19	0.551543	0.429167	0.347113	0.21416	0.449328	0.169901
Q9UDY8	Mucosa-associated lymphoid tissue lymphoma translocation protein 1 OS=Homo sapiens GN=MALT1 PE=1 SV=1 - [MALT1_HUMAN]	8	1.14627	0.782933	1.2711	0.625397	1.20868	0.654921
Q96FL8	Multidrug and toxin extrusion protein 1 OS=Homo sapiens GN=SLC47A1 PE=1 SV=1 - [S47A1_HUMAN]	3	4.60482	0.217774	1.52495	0.357334	3.06489	0.322018
P08183	Multidrug resistance protein 1 OS=Homo sapiens GN=ABCB1 PE=1 SV=3 - [MDR1_HUMAN]	58	3.92517	0.0955825	3.842	0.122807	3.88359	0.0871447
O15439	Multidrug resistance-associated protein 4 OS=Homo sapiens GN=ABCC4 PE=1 SV=3 - [MRP4_HUMAN]	9	2.87813	0.328184	1.31736	0.683527	2.09775	0.431699
P22234	Multifunctional protein ADE2 OS=Homo sapiens GN=PAICS PE=1 SV=3 - [PUR6_HUMAN]	22	1.18333	0.300921	1.29899	0.0573774	1.24116	0.115727
Q6DN14	Multiple C2 and transmembrane domain-containing protein 1 OS=Homo sapiens GN=MCTP1 PE=2 SV=2 - [MCTP1_HUMAN]	1	2.17805	0.633653	1.91924	0.680005	2.04865	0.624801
O75970	Multiple PDZ domain protein OS=Homo sapiens GN=MPDZ PE=1 SV=2 - [MPDZ_HUMAN]	30	1.57659	0.128734	1.48778	0.034166	1.53218	0.0674619
Q96EY5	Multivesicular body subunit 12A OS=Homo sapiens GN=MVB12A PE=1 SV=1 - [MB12A_HUMAN]	6	2.37829	0.190848	1.13957	0.711296	1.75893	0.32568
Q9H7P6	Multivesicular body subunit 12B OS=Homo sapiens GN=MVB12B PE=1 SV=2 - [MB12B_HUMAN]	3	4.72692	0.256527	3.30873	0.330887	4.01782	0.263967
O00499	Myc box-dependent-interacting protein 1 OS=Homo sapiens GN=BIN1 PE=1 SV=1 - [BIN1_HUMAN]	12	1.91458	0.184318	1.2535	0.51155	1.58404	0.26792
P02686	Myelin basic protein OS=Homo sapiens GN=MBP PE=1 SV=3 - [MBP_HUMAN]	3	1.58534	0.0874796	1.69546	0.108529	1.6404	0.0780267
O95297	Myelin protein zero-like protein 1 OS=Homo sapiens GN=MPZL1 PE=1 SV=1 - [MPZL1_HUMAN]	2	1.32134	0.850124	1.32806	0.847517	1.3247	0.826109
P24158	Myeloblastin OS=Homo sapiens GN=PRTN3 PE=1 SV=3 - [PRTN3_HUMAN]	2	0.806661	0.883377	0.587958	0.72982	0.69731	0.758678
P41218	Myeloid cell nuclear differentiation antigen OS=Homo sapiens GN=MNDA PE=1 SV=1 - [MNDA_HUMAN]	4	1.23036	0.78079	0.866586	0.853529	1.04848	0.938672
Q99836	Myeloid differentiation primary response protein MyD88 OS=Homo sapiens GN=MYD88 PE=1 SV=1 - [MYD88_HUMAN]	3	1.33745	0.678711	1.12633	0.858414	1.23189	0.725437
Q15773	Myeloid leukemia factor 2 OS=Homo sapiens GN=MLF2 PE=1 SV=1 - [MLF2_HUMAN]	4	0.881729	0.79388	1.04182	0.934469	0.961774	0.924568
Q96S97	Myeloid-associated differentiation marker OS=Homo sapiens GN=MYADM PE=1 SV=2 - [MYADM_HUMAN]	2	6.90151	0.417195	2.99836	0.54141	4.94994	0.464039
P05164	Myeloperoxidase OS=Homo sapiens GN=MPO PE=1 SV=1 - [PERM_HUMAN]	28	1.29447	0.526421	1.75745	0.125705	1.52596	0.18808
Q99972	Myocilin OS=Homo sapiens GN=MYOC PE=1 SV=2 - [MYOC_HUMAN]	5	7.47165	0.18437	1.85586	0.49782	4.66375	0.300499
Q9NZM1	Myoferlin OS=Homo sapiens GN=MYOF PE=1 SV=1 - [MYOF_HUMAN]	93	1.46184	0.110824	1.30142	0.0990465	1.38163	0.0929378
P02144	Myoglobin OS=Homo sapiens GN=MB PE=1 SV=2 - [MYG_HUMAN]	7	0.916232	0.750651	1.13372	0.594927	1.02497	0.902409
P60660	Myosin light polypeptide 6 OS=Homo sapiens GN=MYL6 PE=1 SV=2 - [MYL6_HUMAN]	7	1.57829	0.22999	1.26764	0.0469015	1.42297	0.208253
P19105	Myosin regulatory light chain 12A OS=Homo sapiens GN=MYL12A PE=1 SV=2 - [ML12A_HUMAN]	6	1.3968	0.289507	1.06621	0.620914	1.2315	0.385574
P35580	Myosin-10 OS=Homo sapiens GN=MYH10 PE=1 SV=3 - [MYH10_HUMAN]	47	2.15196	0.304156	1.34941	0.0477272	1.75068	0.334229
P35749	Myosin-11 OS=Homo sapiens GN=MYH11 PE=1 SV=3 - [MYH11_HUMAN]	2	0.418728	0.603565	0.394637	0.58577	0.406682	0.463488
Q7Z406	Myosin-14 OS=Homo sapiens GN=MYH14 PE=1 SV=2 - [MYH14_HUMAN]	49	1.42192	0.186167	1.28992	0.144566	1.35592	0.150533
P35579	Myosin-9 OS=Homo sapiens GN=MYH9 PE=1 SV=4 - [MYH9_HUMAN]	103	1.33994	0.272604	1.14972	0.28906	1.24483	0.270449
P58546	Myotrophin OS=Homo sapiens GN=MTPN PE=1 SV=2 - [MTPN_HUMAN]	5	1.39809	0.440991	0.967203	0.922971	1.18265	0.636563
Q13496	Myotubularin OS=Homo sapiens GN=MTM1 PE=1 SV=2 - [MTM1_HUMAN]	7	2.35417	0.280051	1.14108	0.697856	1.74762	0.403638
Q13613	Myotubularin-related protein 1 OS=Homo sapiens GN=MTMR1 PE=1 SV=4 - [MTMR1_HUMAN]	8	1.44659	0.111827	1.20746	0.064429	1.32702	0.108955
Q9C0I1	Myotubularin-related protein 12 OS=Homo sapiens GN=MTMR12 PE=1 SV=2 - [MTMRC_HUMAN]	10	1.31072	0.215604	1.29979	0.0977138	1.30525	0.129374
Q86WG5	Myotubularin-related protein 13 OS=Homo sapiens GN=SBF2 PE=1 SV=1 - [MTMRD_HUMAN]	3	3.34397	0.517071	1.13519	0.930557	2.23958	0.634528
Q13614	Myotubularin-related protein 2 OS=Homo sapiens GN=MTMR2 PE=1 SV=4 - [MTMR2_HUMAN]	6	1.29177	0.312929	1.13686	0.200744	1.21431	0.291004
Q13615	Myotubularin-related protein 3 OS=Homo sapiens GN=MTMR3 PE=1 SV=3 - [MTMR3_HUMAN]	3	0.769775	0.784268	1.05569	0.954045	0.912734	0.906336
O95248	Myotubularin-related protein 5 OS=Homo sapiens GN=SBF1 PE=1 SV=3 - [MTMR5_HUMAN]	11	1.41911	0.37983	1.35035	0.417849	1.38473	0.348134
Q9Y217	Myotubularin-related protein 6 OS=Homo sapiens GN=MTMR6 PE=1 SV=3 - [MTMR6_HUMAN]	10	1.28793	0.625698	1.05177	0.916112	1.16985	0.71676
Q96QG7	Myotubularin-related protein 9 OS=Homo sapiens GN=MTMR9 PE=1 SV=1 - [MTMR9_HUMAN]	10	0.969834	0.806898	1.06076	0.538885	1.0153	0.877507
P29966	Myristoylated alanine-rich C-kinase substrate OS=Homo sapiens GN=MARCKS PE=1 SV=4 - [MARCS_HUMAN]	11	0.932215	0.719377	0.913614	0.636272	0.922914	0.616935
P20933	N(4)-(beta-N-acetylglucosaminyl)-L-asparaginase OS=Homo sapiens GN=AGA PE=1 SV=2 - [ASPG_HUMAN]	2	1.7281	0.722949	2.59799	0.578628	2.16305	0.61248
O94760	N(G),N(G)-dimethylarginine dimethylaminohydrolase 1 OS=Homo sapiens GN=DDAH1 PE=1 SV=3 - [DDAH1_HUMAN]	14	1.60049	0.102064	1.34304	0.0276728	1.47177	0.0723064
O95865	N(G),N(G)-dimethylarginine dimethylaminohydrolase 2 OS=Homo sapiens GN=DDAH2 PE=1 SV=1 - [DDAH2_HUMAN]	13	1.45472	0.159947	1.63175	0.0926429	1.54323	0.0969343
O14745	Na(+)/H(+) exchange regulatory cofactor NHE-RF1 OS=Homo sapiens GN=SLC9A3R1 PE=1 SV=4 - [NHRF1_HUMAN]	29	2.83645	0.0974693	1.70603	0.112344	2.27124	0.12066
Q15599	Na(+)/H(+) exchange regulatory cofactor NHE-RF2 OS=Homo sapiens GN=SLC9A3R2 PE=1 SV=2 - [NHRF2_HUMAN]	22	2.23534	0.1402	1.5556	0.0987313	1.89547	0.14045
Q5T2W1	Na(+)/H(+) exchange regulatory cofactor NHE-RF3 OS=Homo sapiens GN=PDZK1 PE=1 SV=2 - [NHRF3_HUMAN]	26	3.65572	0.119499	1.61982	0.2237	2.63777	0.188709
Q9UJ70	N-acetyl-D-glucosamine kinase OS=Homo sapiens GN=NAGK PE=1 SV=4 - [NAGK_HUMAN]	16	1.20228	0.335764	1.18072	0.0603102	1.1915	0.205416
Q01415	N-acetylgalactosamine kinase OS=Homo sapiens GN=GALK2 PE=1 SV=1 - [GALK2_HUMAN]	12	1.29653	0.254823	1.26521	0.047729	1.28087	0.140213
P34059	N-acetylgalactosamine-6-sulfatase OS=Homo sapiens GN=GALNS PE=1 SV=1 - [GALNS_HUMAN]	4	2.53528	0.331529	1.26744	0.616216	1.90136	0.419206
Q86SF2	N-acetylgalactosaminyltransferase 7 OS=Homo sapiens GN=GALNT7 PE=1 SV=1 - [GALT7_HUMAN]	8	1.15942	0.527474	1.56235	0.151511	1.36088	0.244185
P15586	N-acetylglucosamine-6-sulfatase OS=Homo sapiens GN=GNS PE=1 SV=3 - [GNS_HUMAN]	3	1.77096	0.309729	1.79515	0.260085	1.78306	0.232169
O43505	N-acetyllactosaminide beta-1,3-N-acetylglucosaminyltransferase OS=Homo sapiens GN=B3GNT1 PE=1 SV=1 - [B3GN1_HUMAN]	7	3.665	0.33778	1.09468	0.626467	2.37984	0.477782
Q8N0V5	N-acetyllactosaminide beta-1,6-N-acetylglucosaminyl-transferase, isoform A OS=Homo sapiens GN=GCNT2 PE=2 SV=1 - [GNT2A_HUMAN]	2	0.882611	0.829917	0.773145	0.650008	0.827878	0.686049
Q96PD5	N-acetylmuramoyl-L-alanine amidase OS=Homo sapiens GN=PGLYRP2 PE=1 SV=1 - [PGRP2_HUMAN]	6	2.78857	0.353035	1.72858	0.350405	2.25857	0.367046
O95671	N-acetylserotonin O-methyltransferase-like protein OS=Homo sapiens GN=ASMTL PE=1 SV=3 - [ASML_HUMAN]	19	1.22718	0.430447	1.11847	0.426224	1.17282	0.4053
Q9NX02	NACHT, LRR and PYD domains-containing protein 2 OS=Homo sapiens GN=NLRP2 PE=1 SV=1 - [NALP2_HUMAN]	8	2.058	0.232606	1.20225	0.739629	1.63012	0.360024
Q96HD9	N-acyl-aromatic-L-amino acid amidohydrolase (carboxylate-forming) OS=Homo sapiens GN=ACY3 PE=1 SV=1 - [ACY3_HUMAN]	2	2.83555	0.555162	2.97758	0.543073	2.90656	0.519868
Q02083	N-acylethanolamine-hydrolyzing acid amidase OS=Homo sapiens GN=NAAA PE=1 SV=3 - [NAAA_HUMAN]	6	2.38765	0.369245	1.34373	0.658968	1.86569	0.4486
P51606	N-acylglucosamine 2-epimerase OS=Homo sapiens GN=RENBP PE=1 SV=2 - [RENBP_HUMAN]	5	2.12683	0.219942	1.18639	0.486676	1.65661	0.320295
P15559	NAD(P)H dehydrogenase [quinone] 1 OS=Homo sapiens GN=NQO1 PE=1 SV=1 - [NQO1_HUMAN]	9	2.00474	0.255768	1.41838	0.116531	1.71156	0.244484
Q8NCW5	NAD(P)H-hydrate epimerase OS=Homo sapiens GN=APOA1BP PE=1 SV=2 - [NNRE_HUMAN]	13	1.13464	0.532099	1.26781	0.275233	1.20123	0.306886
Q8IXJ6	NAD-dependent protein deacetylase sirtuin-2 OS=Homo sapiens GN=SIRT2 PE=1 SV=2 - [SIR2_HUMAN]	10	1.02893	0.880539	1.11158	0.58786	1.07025	0.683824
O95299	NADH dehydrogenase [ubiquinone] 1 alpha subcomplex subunit 10, mitochondrial OS=Homo sapiens GN=NDUFA10 PE=1 SV=1 - [NDUAA_HUMAN]	1	0.302518	0.519497	0.145014	0.417265	0.223766	0.298888
Q6BCY4	NADH-cytochrome b5 reductase 2 OS=Homo sapiens GN=CYB5R2 PE=1 SV=1 - [NB5R2_HUMAN]	7	2.16474	0.135375	1.36881	0.347083	1.76677	0.191581
P00387	NADH-cytochrome b5 reductase 3 OS=Homo sapiens GN=CYB5R3 PE=1 SV=3 - [NB5R3_HUMAN]	5	1.84168	0.130088	1.20696	0.549931	1.52432	0.227113
P48163	NADP-dependent malic enzyme OS=Homo sapiens GN=ME1 PE=1 SV=1 - [MAOX_HUMAN]	6	1.56027	0.413222	1.01864	0.968749	1.28945	0.583771
Q9BXJ9	N-alpha-acetyltransferase 15, NatA auxiliary subunit OS=Homo sapiens GN=NAA15 PE=1 SV=1 - [NAA15_HUMAN]	9	1.40811	0.511491	0.983394	0.971792	1.19575	0.684911
Q14CX7	N-alpha-acetyltransferase 25, NatB auxiliary subunit OS=Homo sapiens GN=NAA25 PE=1 SV=1 - [NAA25_HUMAN]	3	1.94715	0.424853	1.19268	0.789756	1.56992	0.525459
O96009	Napsin-A OS=Homo sapiens GN=NAPSA PE=1 SV=1 - [NAPSA_HUMAN]	7	3.13105	0.295789	2.34706	0.126578	2.73906	0.242361
O43847	Nardilysin OS=Homo sapiens GN=NRD1 PE=1 SV=2 - [NRDC_HUMAN]	16	0.993648	0.970271	1.0482	0.694929	1.02092	0.866576
Q13765	Nascent polypeptide-associated complex subunit alpha OS=Homo sapiens GN=NACA PE=1 SV=1 - [NACA_HUMAN]	2	1.23803	0.75317	1.10334	0.885678	1.17069	0.784895
P49281	Natural resistance-associated macrophage protein 2 OS=Homo sapiens GN=SLC11A2 PE=1 SV=2 - [NRAM2_HUMAN]	3	1.62428	0.446063	1.25624	0.632825	1.44026	0.480528
Q9Y2A7	Nck-associated protein 1 OS=Homo sapiens GN=NCKAP1 PE=1 SV=1 - [NCKP1_HUMAN]	41	1.53692	0.117601	1.35066	0.0590924	1.44379	0.0871769
P20929	Nebulin OS=Homo sapiens GN=NEB PE=1 SV=4 - [NEBU_HUMAN]	1	4.36281	0.46978	2.8988	0.549617	3.63081	0.48319
Q9H0M0	NEDD4-like E3 ubiquitin-protein ligase WWP1 OS=Homo sapiens GN=WWP1 PE=1 SV=1 - [WWP1_HUMAN]	12	1.92817	0.167236	1.58682	0.179674	1.7575	0.155409
O00308	NEDD4-like E3 ubiquitin-protein ligase WWP2 OS=Homo sapiens GN=WWP2 PE=1 SV=2 - [WWP2_HUMAN]	6	2.14923	0.276061	1.24509	0.672868	1.69716	0.380304
Q15843	NEDD8 OS=Homo sapiens GN=NEDD8 PE=1 SV=1 - [NEDD8_HUMAN]	3	1.59073	0.400085	1.28507	0.612608	1.4379	0.440011
Q9Y5A7	NEDD8 ultimate buster 1 OS=Homo sapiens GN=NUB1 PE=1 SV=2 - [NUB1_HUMAN]	6	1.57035	0.424278	1.30219	0.586103	1.43627	0.44377
Q8TBC4	NEDD8-activating enzyme E1 catalytic subunit OS=Homo sapiens GN=UBA3 PE=1 SV=2 - [UBA3_HUMAN]	11	1.04944	0.764067	1.14772	0.286956	1.09858	0.428156
Q13564	NEDD8-activating enzyme E1 regulatory subunit OS=Homo sapiens GN=NAE1 PE=1 SV=1 - [ULA1_HUMAN]	12	1.29167	0.521338	1.34419	0.406455	1.31793	0.41323
P61081	NEDD8-conjugating enzyme Ubc12 OS=Homo sapiens GN=UBE2M PE=1 SV=1 - [UBC12_HUMAN]	10	1.2086	0.235861	1.06358	0.336608	1.13609	0.277694
O60500	Nephrin OS=Homo sapiens GN=NPHS1 PE=1 SV=1 - [NPHN_HUMAN]	14	5	0.284596	1.09884	0.851767	3.04942	0.43802
Q6UXI9	Nephronectin OS=Homo sapiens GN=NPNT PE=2 SV=3 - [NPNT_HUMAN]	15	2.00818	0.20313	1.4992	0.24291	1.75369	0.208876
P08473	Neprilysin OS=Homo sapiens GN=MME PE=1 SV=2 - [NEP_HUMAN]	50	2.3333	0.163728	1.74885	0.002183	2.04108	0.117162
Q8WXH0	Nesprin-2 OS=Homo sapiens GN=SYNE2 PE=1 SV=3 - [SYNE2_HUMAN]	1	1.41449	0.815725	1.89625	0.68473	1.65537	0.714741
Q9NQX5	Neural proliferation differentiation and control protein 1 OS=Homo sapiens GN=NPDC1 PE=1 SV=2 - [NPDC1_HUMAN]	5	0.945723	0.848036	1.06845	0.842162	1.00709	0.976398
O00401	Neural Wiskott-Aldrich syndrome protein OS=Homo sapiens GN=WASL PE=1 SV=2 - [WASL_HUMAN]	9	2.68996	0.107819	1.80923	0.04233	2.24959	0.101152
Q6ZS30	Neurobeachin-like protein 1 OS=Homo sapiens GN=NBEAL1 PE=2 SV=3 - [NBEL1_HUMAN]	18	1.17242	0.480536	1.17168	0.261105	1.17205	0.352378
Q6ZNJ1	Neurobeachin-like protein 2 OS=Homo sapiens GN=NBEAL2 PE=1 SV=2 - [NBEL2_HUMAN]	11	1.78291	0.334209	1.46617	0.307969	1.62454	0.308269
Q09666	Neuroblast differentiation-associated protein AHNAK OS=Homo sapiens GN=AHNAK PE=1 SV=2 - [AHNK_HUMAN]	89	1.919	0.0331837	1.42396	0.0577932	1.67148	0.0524938
P41271	Neuroblastoma suppressor of tumorigenicity 1 OS=Homo sapiens GN=NBL1 PE=1 SV=1 - [NBL1_HUMAN]	3	0.509855	0.405882	0.846759	0.823938	0.678307	0.528347
Q9UBB6	Neurochondrin OS=Homo sapiens GN=NCDN PE=1 SV=1 - [NCDN_HUMAN]	8	1.5007	0.605548	1.00142	0.998309	1.25106	0.732291
O94856	Neurofascin OS=Homo sapiens GN=NFASC PE=1 SV=4 - [NFASC_HUMAN]	8	5.01916	0.193132	1.63619	0.384002	3.32767	0.293869
P21359	Neurofibromin OS=Homo sapiens GN=NF1 PE=1 SV=2 - [NF1_HUMAN]	6	2.01635	0.431616	1.38216	0.611984	1.69926	0.481204
P12036	Neurofilament heavy polypeptide OS=Homo sapiens GN=NEFH PE=1 SV=4 - [NFH_HUMAN]	28	1.01228	0.94688	1.00895	0.953833	1.01062	0.935772
Q9BYT8	Neurolysin, mitochondrial OS=Homo sapiens GN=NLN PE=1 SV=1 - [NEUL_HUMAN]	8	0.794813	0.641197	1.25281	0.668116	1.02381	0.95766
Q13491	Neuronal membrane glycoprotein M6-b OS=Homo sapiens GN=GPM6B PE=1 SV=2 - [GPM6B_HUMAN]	3	2.03265	0.274263	1.36914	0.565018	1.7009	0.341592
Q9Y639	Neuroplastin OS=Homo sapiens GN=NPTN PE=1 SV=2 - [NPTN_HUMAN]	2	6.38031	0.424241	1.43256	0.809461	3.90643	0.541107
Q99574	Neuroserpin OS=Homo sapiens GN=SERPINI1 PE=1 SV=1 - [NEUS_HUMAN]	4	2.32337	0.491383	1.0965	0.920947	1.70994	0.614131
Q14697	Neutral alpha-glucosidase AB OS=Homo sapiens GN=GANAB PE=1 SV=3 - [GANAB_HUMAN]	23	1.59377	0.202648	1.1465	0.29787	1.37014	0.270398
Q15758	Neutral amino acid transporter B(0) OS=Homo sapiens GN=SLC1A5 PE=1 SV=2 - [AAAT_HUMAN]	6	1.70789	0.270394	1.24554	0.489602	1.47671	0.31789
Q07837	Neutral and basic amino acid transport protein rBAT OS=Homo sapiens GN=SLC3A1 PE=1 SV=2 - [SLC31_HUMAN]	19	3.77904	0.249141	2.05151	0.0509706	2.91527	0.256252
P59665	Neutrophil defensin 1 OS=Homo sapiens GN=DEFA1 PE=1 SV=1 - [DEF1_HUMAN]	5	0.98443	0.961785	1.19437	0.550662	1.0894	0.718836
P08246	Neutrophil elastase OS=Homo sapiens GN=ELANE PE=1 SV=1 - [ELNE_HUMAN]	4	1.25472	0.504727	1.21317	0.542781	1.23395	0.394086
P80188	Neutrophil gelatinase-associated lipocalin OS=Homo sapiens GN=LCN2 PE=1 SV=2 - [NGAL_HUMAN]	6	1.35534	0.378791	2.0171	0.0697543	1.68622	0.121882
Q9Y6K9	NF-kappa-B essential modulator OS=Homo sapiens GN=IKBKG PE=1 SV=2 - [NEMO_HUMAN]	3	0.858953	0.916909	0.85303	0.913182	0.855991	0.895106
Q9NYS0	NF-kappa-B inhibitor-interacting Ras-like protein 1 OS=Homo sapiens GN=NKIRAS1 PE=1 SV=1 - [KBRS1_HUMAN]	2	1.40011	0.74267	0.986902	0.98866	1.19351	0.836836
Q9NYR9	NF-kappa-B inhibitor-interacting Ras-like protein 2 OS=Homo sapiens GN=NKIRAS2 PE=1 SV=1 - [KBRS2_HUMAN]	5	1.28914	0.649006	0.979559	0.965771	1.13435	0.78309
Q8NBF2	NHL repeat-containing protein 2 OS=Homo sapiens GN=NHLRC2 PE=1 SV=1 - [NHLC2_HUMAN]	22	0.993277	0.968496	1.0656	0.575609	1.02944	0.811135
Q96TA1	Niban-like protein 1 OS=Homo sapiens GN=FAM129B PE=1 SV=3 - [NIBL1_HUMAN]	27	1.36632	0.174774	1.17298	0.0990008	1.26965	0.159584
Q92542	Nicastrin OS=Homo sapiens GN=NCSTN PE=1 SV=2 - [NICA_HUMAN]	10	1.13605	0.228814	1.23914	0.0464473	1.18759	0.0610322
P43490	Nicotinamide phosphoribosyltransferase OS=Homo sapiens GN=NAMPT PE=1 SV=1 - [NAMPT_HUMAN]	21	1.34858	0.253414	1.25516	0.100765	1.30187	0.181562
Q6XQN6	Nicotinate phosphoribosyltransferase OS=Homo sapiens GN=NAPRT1 PE=1 SV=2 - [PNCB_HUMAN]	13	1.34732	0.429254	1.43044	0.0843117	1.38888	0.235351
Q15274	Nicotinate-nucleotide pyrophosphorylase [carboxylating] OS=Homo sapiens GN=QPRT PE=1 SV=3 - [NADC_HUMAN]	8	2.03841	0.223601	1.2062	0.61331	1.62231	0.332343
P14543	Nidogen-1 OS=Homo sapiens GN=NID1 PE=1 SV=3 - [NID1_HUMAN]	2	11.067	0.341389	3.07682	0.453687	7.0719	0.41958
O15118	Niemann-Pick C1 protein OS=Homo sapiens GN=NPC1 PE=1 SV=2 - [NPC1_HUMAN]	8	1.69175	0.216825	1.30157	0.0517529	1.49666	0.208388
Q9Y2I6	Ninein-like protein OS=Homo sapiens GN=NINL PE=1 SV=2 - [NINL_HUMAN]	9	6.9617	0.316539	1.69797	0.622457	4.32983	0.429965
Q9Y2I1	Nischarin OS=Homo sapiens GN=NISCH PE=1 SV=3 - [NISCH_HUMAN]	7	1.37386	0.184981	1.13628	0.535082	1.25507	0.292871
P35228	Nitric oxide synthase, inducible OS=Homo sapiens GN=NOS2 PE=1 SV=2 - [NOS2_HUMAN]	3	0.0402326	0.360175	0.0397594	0.35994	0.039996	0.180623
Q86X76	Nitrilase homolog 1 OS=Homo sapiens GN=NIT1 PE=1 SV=2 - [NIT1_HUMAN]	11	1.34291	0.327515	1.10586	0.218303	1.22438	0.359965
Q9NRG4	N-lysine methyltransferase SMYD2 OS=Homo sapiens GN=SMYD2 PE=1 SV=2 - [SMYD2_HUMAN]	2	2.22925	0.625778	0.906348	0.946046	1.5678	0.757415
Q9HBL8	NmrA-like family domain-containing protein 1 OS=Homo sapiens GN=NMRAL1 PE=1 SV=1 - [NMRL1_HUMAN]	6	1.26632	0.264252	1.19487	0.270292	1.23059	0.22372
Q13287	N-myc-interactor OS=Homo sapiens GN=NMI PE=1 SV=2 - [NMI_HUMAN]	2	0.810319	0.885768	0.625349	0.757281	0.717834	0.777219
Q13470	Non-receptor tyrosine-protein kinase TNK1 OS=Homo sapiens GN=TNK1 PE=1 SV=3 - [TNK1_HUMAN]	3	0.899105	0.908524	1.32041	0.766707	1.10976	0.895914
P29597	Non-receptor tyrosine-protein kinase TYK2 OS=Homo sapiens GN=TYK2 PE=1 SV=3 - [TYK2_HUMAN]	6	3.01692	0.383974	1.99295	0.501468	2.50494	0.405008
P22307	Non-specific lipid-transfer protein OS=Homo sapiens GN=SCP2 PE=1 SV=2 - [NLTP_HUMAN]	6	0.898052	0.870316	0.931251	0.913569	0.914651	0.868104
Q9UNZ2	NSFL1 cofactor p47 OS=Homo sapiens GN=NSFL1C PE=1 SV=2 - [NSF1C_HUMAN]	15	1.2966	0.325674	1.2871	0.178813	1.29185	0.231123
P51688	N-sulphoglucosamine sulphohydrolase OS=Homo sapiens GN=SGSH PE=1 SV=1 - [SPHM_HUMAN]	9	1.78951	0.428742	1.09671	0.809113	1.44311	0.524853
Q96KG9	N-terminal kinase-like protein OS=Homo sapiens GN=SCYL1 PE=1 SV=1 - [NTKL_HUMAN]	8	0.972807	0.939497	1.17431	0.625647	1.07356	0.806206
P23497	Nuclear autoantigen Sp-100 OS=Homo sapiens GN=SP100 PE=1 SV=3 - [SP100_HUMAN]	2	0.713305	0.820158	0.613043	0.748283	0.663174	0.724827
Q9GZM8	Nuclear distribution protein nudE-like 1 OS=Homo sapiens GN=NDEL1 PE=1 SV=1 - [NDEL1_HUMAN]	1	1.42663	0.63978	1.473	0.585262	1.44982	0.562264
O60524	Nuclear export mediator factor NEMF OS=Homo sapiens GN=NEMF PE=1 SV=4 - [NEMF_HUMAN]	5	0.933507	0.925596	1.20432	0.788037	1.06891	0.911354
Q00653	Nuclear factor NF-kappa-B p100 subunit OS=Homo sapiens GN=NFKB2 PE=1 SV=4 - [NFKB2_HUMAN]	8	1.24273	0.544662	1.2645	0.491748	1.25361	0.458238
P19838	Nuclear factor NF-kappa-B p105 subunit OS=Homo sapiens GN=NFKB1 PE=1 SV=2 - [NFKB1_HUMAN]	10	1.46307	0.359427	1.04756	0.883057	1.25531	0.505197
Q9Y266	Nuclear migration protein nudC OS=Homo sapiens GN=NUDC PE=1 SV=1 - [NUDC_HUMAN]	12	1.24802	0.236345	1.20124	0.198443	1.22463	0.152999
P57740	Nuclear pore complex protein Nup107 OS=Homo sapiens GN=NUP107 PE=1 SV=1 - [NU107_HUMAN]	2	1.26451	0.809488	0.94021	0.946455	1.10236	0.904546
Q8WUM0	Nuclear pore complex protein Nup133 OS=Homo sapiens GN=NUP133 PE=1 SV=2 - [NU133_HUMAN]	2	1.08651	0.954437	1.12379	0.936039	1.10515	0.935066
Q8N1F7	Nuclear pore complex protein Nup93 OS=Homo sapiens GN=NUP93 PE=1 SV=2 - [NUP93_HUMAN]	7	1.10504	0.792848	1.13277	0.685345	1.11891	0.708625
Q8TAT6	Nuclear protein localization protein 4 homolog OS=Homo sapiens GN=NPLOC4 PE=1 SV=3 - [NPL4_HUMAN]	7	1.28746	0.437562	1.257	0.183305	1.27223	0.315878
Q9NSY0	Nuclear receptor-binding protein 2 OS=Homo sapiens GN=NRBP2 PE=1 SV=2 - [NRBP2_HUMAN]	6	0.992772	0.983511	1.17849	0.626037	1.08563	0.777748
Q9UHY1	Nuclear receptor-binding protein OS=Homo sapiens GN=NRBP1 PE=1 SV=1 - [NRBP_HUMAN]	4	1.32035	0.56419	1.1236	0.806198	1.22197	0.625129
Q9UBU9	Nuclear RNA export factor 1 OS=Homo sapiens GN=NXF1 PE=1 SV=1 - [NXF1_HUMAN]	1	0.684029	0.799542	0.865317	0.920892	0.774673	0.827974
P61970	Nuclear transport factor 2 OS=Homo sapiens GN=NUTF2 PE=1 SV=1 - [NTF2_HUMAN]	3	2.44893	0.339973	1.48547	0.452146	1.9672	0.380047
Q02818	Nucleobindin-1 OS=Homo sapiens GN=NUCB1 PE=1 SV=4 - [NUCB1_HUMAN]	9	3.01091	0.357923	1.22266	0.679715	2.11678	0.468911
P80303	Nucleobindin-2 OS=Homo sapiens GN=NUCB2 PE=1 SV=2 - [NUCB2_HUMAN]	6	2.04844	0.440451	1.5402	0.546512	1.79432	0.453162
O60936	Nucleolar protein 3 OS=Homo sapiens GN=NOL3 PE=1 SV=1 - [NOL3_HUMAN]	3	0.877813	0.583696	1.03352	0.852563	0.955666	0.793071
Q01085	Nucleolysin TIAR OS=Homo sapiens GN=TIAL1 PE=1 SV=1 - [TIAR_HUMAN]	4	1.08764	0.899492	1.24281	0.743658	1.16522	0.786976
Q7Z3B4	Nucleoporin p54 OS=Homo sapiens GN=NUP54 PE=1 SV=2 - [NUP54_HUMAN]	1	1.19171	0.851448	1.03851	0.967553	1.11511	0.889981
Q96EE3	Nucleoporin SEH1 OS=Homo sapiens GN=SEH1L PE=1 SV=3 - [SEH1_HUMAN]	3	0.92204	0.955423	1.03585	0.980626	0.978944	0.985874
Q6DKJ4	Nucleoredoxin OS=Homo sapiens GN=NXN PE=1 SV=2 - [NXN_HUMAN]	4	1.0015	0.997717	1.27855	0.613989	1.14002	0.759866
Q13232	Nucleoside diphosphate kinase 3 OS=Homo sapiens GN=NME3 PE=1 SV=2 - [NDK3_HUMAN]	5	1.96594	0.532233	1.12529	0.900107	1.54562	0.642813
P15531	Nucleoside diphosphate kinase A OS=Homo sapiens GN=NME1 PE=1 SV=1 - [NDKA_HUMAN]	4	1.13873	0.406131	1.25359	0.120599	1.19616	0.156829
P22392	Nucleoside diphosphate kinase B OS=Homo sapiens GN=NME2 PE=1 SV=1 - [NDKB_HUMAN]	5	1.19828	0.292495	1.25261	0.163508	1.22545	0.13413
P55209	Nucleosome assembly protein 1-like 1 OS=Homo sapiens GN=NAP1L1 PE=1 SV=1 - [NP1L1_HUMAN]	4	1.19901	0.724037	1.15345	0.790203	1.17623	0.717705
Q99733	Nucleosome assembly protein 1-like 4 OS=Homo sapiens GN=NAP1L4 PE=1 SV=1 - [NP1L4_HUMAN]	9	1.28574	0.378715	1.31711	0.165087	1.30142	0.222759
Q9H173	Nucleotide exchange factor SIL1 OS=Homo sapiens GN=SIL1 PE=1 SV=1 - [SIL1_HUMAN]	7	1.3523	0.496657	0.85046	0.606733	1.10138	0.796987
Q96RS6	NudC domain-containing protein 1 OS=Homo sapiens GN=NUDCD1 PE=1 SV=2 - [NUDC1_HUMAN]	6	1.44266	0.599824	1.47046	0.591738	1.45656	0.543435
Q8WVJ2	NudC domain-containing protein 2 OS=Homo sapiens GN=NUDCD2 PE=1 SV=1 - [NUDC2_HUMAN]	3	1.22973	0.228573	1.11518	0.348132	1.17245	0.22331
Q8IVD9	NudC domain-containing protein 3 OS=Homo sapiens GN=NUDCD3 PE=1 SV=3 - [NUDC3_HUMAN]	2	0.819179	0.891532	1.06589	0.964928	0.942535	0.960709
Q9Y530	O-acetyl-ADP-ribose deacetylase 1 OS=Homo sapiens GN=OARD1 PE=1 SV=2 - [OARD1_HUMAN]	2	0.968648	0.982477	1.08979	0.952789	1.02922	0.981046
Q9BQ69	O-acetyl-ADP-ribose deacetylase MACROD1 OS=Homo sapiens GN=MACROD1 PE=1 SV=2 - [MACD1_HUMAN]	2	0.959876	0.977477	1.1496	0.923726	1.05474	0.965157
Q9NTK5	Obg-like ATPase 1 OS=Homo sapiens GN=OLA1 PE=1 SV=2 - [OLA1_HUMAN]	12	1.20455	0.385882	1.13931	0.273359	1.17193	0.314451
Q6UX06	Olfactomedin-4 OS=Homo sapiens GN=OLFM4 PE=1 SV=1 - [OLFM4_HUMAN]	25	1.58471	0.396938	1.3292	0.667135	1.45695	0.469559
Q9H255	Olfactory receptor 51E2 OS=Homo sapiens GN=OR51E2 PE=2 SV=1 - [O51E2_HUMAN]	3	1.44587	0.702577	1.90617	0.535994	1.67602	0.570196
O60890	Oligophrenin-1 OS=Homo sapiens GN=OPHN1 PE=1 SV=1 - [OPHN1_HUMAN]	8	0.867491	0.831916	1.4961	0.578023	1.1818	0.788634
Q9Y3B8	Oligoribonuclease, mitochondrial OS=Homo sapiens GN=REXO2 PE=1 SV=3 - [ORN_HUMAN]	3	1.36057	0.207224	1.03549	0.800833	1.19803	0.344307
Q9NQR4	Omega-amidase NIT2 OS=Homo sapiens GN=NIT2 PE=1 SV=1 - [NIT2_HUMAN]	16	1.37078	0.144225	1.47734	0.0380939	1.42406	0.0557583
Q9HD40	O-phosphoseryl-tRNA(Sec) selenium transferase OS=Homo sapiens GN=SEPSECS PE=1 SV=2 - [SPCS_HUMAN]	6	0.814235	0.762558	1.24061	0.749738	1.02742	0.962483
Q9NZT2	Opioid growth factor receptor OS=Homo sapiens GN=OGFR PE=1 SV=3 - [OGFR_HUMAN]	3	1.1149	0.907441	1.0228	0.980732	1.06885	0.93251
Q96CV9	Optineurin OS=Homo sapiens GN=OPTN PE=1 SV=2 - [OPTN_HUMAN]	7	2.71072	0.235586	1.33805	0.371531	2.02438	0.318648
P11926	Ornithine decarboxylase OS=Homo sapiens GN=ODC1 PE=1 SV=2 - [DCOR_HUMAN]	2	1.00165	0.999092	0.933072	0.961935	0.967362	0.977916
Q92882	Osteoclast-stimulating factor 1 OS=Homo sapiens GN=OSTF1 PE=1 SV=2 - [OSTF1_HUMAN]	6	1.3605	0.276537	1.13647	0.2681	1.24849	0.299013
Q8WZ82	Ovarian cancer-associated gene 2 protein OS=Homo sapiens GN=OVCA2 PE=1 SV=1 - [OVCA2_HUMAN]	2	1.01976	0.989232	1.06574	0.965008	1.04275	0.972483
[truncated: 1,531 more rows]
